# Supplementary material for: Crystal structure of bis­{(Z)-(benzyl­amino)[(5Z)-2-(benzyl­imino-κN)-5-(2-meth­oxy-2-oxo­ethyl­idene)-4-oxo­thio­lan-3-yl­idene]methane­thiol­ato-κS}copper(II)
Source: Acta Crystallogr E Crystallogr Commun. 2015 Mar 21;71(Pt 4):m93–4. doi: 10.1107/S2056989015005022 (PMC4438821; doi:10.1107/S2056989015005022)
Supplement: Supplementary file 1 [file e-71-00m93-sup1.cif]

##############################################################################
#                                                                            #
# This CIF contains the data in a paper accepted for publication in          #
# Acta Crystallographica Section E. It conforms to the requirements of       #
# Notes for Authors for Acta Crystallographica Section E, and has been       #
# peer reviewed under the auspices of the IUCr Commission on Journals.       #
#                                                                            #
# Full details of the Crystallographic Information File format               #
# are given in the paper "The Crystallographic Information File (CIF):       #
# a New Standard Archive File for Crystallography" by S. R. Hall, F. H.      #
# Allen and I. D. Brown [Acta Cryst. (1991), A47, 655-685].                  #
#                                                                            #
# The current version of the core CIF dictionary is obtainable from          #
# ftp://ftp.iucr.org/pub/cif_core.dic.                                       #
#                                                                            #
# Software is freely available for graphical display of the structure(s)     #
# in this CIF. For information consult the CIF software page                 #
# http://www.iucr.org/resources/cif/software.                                #
#                                                                            #
# This file may be used for bona fide research purposes within the           #
# scientific community so long as proper attribution is given to the journal # 
# article from which it was obtained.                                        #
#                                                                            #
##############################################################################
data_I
_database_code_depnum_ccdc_archive 'CCDC 1039799'
_audit_creation_method     Olex2
_chemical_name_systematic
;\
Bis{(<i>Z</i>)-(benzylamino)[(5<i>Z</i>)-2-(benzylimino-\k<i>N</i>)-5-(2-\
methoxy-2-oxoethylidene)-4-oxothiolan-3-ylidene]methanethiolato-\
\k<i>S</i>}copper(II)
;
_chemical_name_common     ?
_chemical_formula_moiety     'C44 H38 Cu N4 O6 S4'
_chemical_formula_sum     'C44 H38 Cu N4 O6 S4'
_chemical_formula_iupac     '[Cu (C22 H19 N2 O3 S2)2]'
_chemical_formula_weight     910.56
_chemical_melting_point_gt     448
_chemical_melting_point_lt     450
_space_group_crystal_system     triclinic
_space_group_name_H-M_alt     'P -1 '
_space_group_name_Hall     '-P 1'
loop_
    _space_group_symop_id
    _space_group_symop_operation_xyz
    1 'x, y, z'
    2 '-x, -y, -z'
_cell_length_a     10.7595(6)
_cell_length_b     11.6318(5)
_cell_length_c     18.8162(8)
_cell_angle_alpha     104.846(4)
_cell_angle_beta     91.038(4)
_cell_angle_gamma     109.119(4)
_cell_volume     2137.25(18)
_cell_formula_units_Z     2
_cell_measurement_reflns_used     4392
_cell_measurement_theta_min     2.1590
_cell_measurement_theta_max     28.9280
_cell_measurement_temperature     295(2)
_exptl_crystal_description     plate
_exptl_crystal_colour     'brown--green'
_exptl_crystal_size_max     0.28
_exptl_crystal_size_mid     0.11
_exptl_crystal_size_min     0.03
_exptl_crystal_density_diffrn     1.415
_exptl_crystal_density_meas     ?
_exptl_crystal_density_method     'not measured'
_exptl_crystal_F_000     942
_exptl_absorpt_coefficient_mu     0.759
_exptl_absorpt_correction_type     multi-scan
_exptl_absorpt_process_details
;
(SADABS; Sheldrick, 1996)
;
_exptl_absorpt_correction_T_min     0.76897
_exptl_absorpt_correction_T_max     1.00000
_exptl_special_details
;
;
_diffrn_ambient_temperature     295(2)
_diffrn_radiation_type     MoK\a
_diffrn_radiation_wavelength     0.7107
_diffrn_radiation_source     'Enhance (Mo) X-ray Source'
_diffrn_radiation_monochromator     graphite
_diffrn_measurement_device_type     'Agilent Xcalibur Eos'
_diffrn_measurement_method     '\w scans'
_diffrn_detector_area_resol_mean     15.9555
_diffrn_reflns_number     20682
_diffrn_reflns_av_R_equivalents     0.0319
_diffrn_reflns_av_sigmaI/netI     0.0700
_diffrn_reflns_theta_min     1.9288
_diffrn_reflns_theta_max     30.7812
_diffrn_reflns_theta_full     28.2205
_diffrn_measured_fraction_theta_max     0.8669
_diffrn_measured_fraction_theta_full     0.9997
_diffrn_reflns_limit_h_min     -9
_diffrn_reflns_limit_h_max     15
_diffrn_reflns_limit_k_min     -16
_diffrn_reflns_limit_k_max     16
_diffrn_reflns_limit_l_min     -26
_diffrn_reflns_limit_l_max     26
_diffrn_standards_number     ?
_diffrn_standards_interval_count     ?
_diffrn_standards_interval_time     ?
_diffrn_standards_decay_%     ?
_refine_special_details
;
Refinement of <i>F</i>^2^ against ALL reflections. The weighted <i>R</i>-factor
<i>wR</i> and goodness of fit <i>S</i> are based on <i>F</i>^2^, conventional
<i>R</i>-factors <i>R</i> are based on <i>F</i>, with <i>F</i> set to zero for
negative <i>F</i>^2^. The threshold expression of <i>F</i>^2^ >
\s(<i>F</i>^2^) is used only for calculating <i>R</i>-factors(gt) <i>etc</i>.
and is not relevant to the choice of reflections for refinement.
<i>R</i>-factors based on <i>F</i>^2^ are statistically about twice as large
as those based on <i>F</i>, and <i>R</i>-factors based on ALL data will be
even larger.
;
_reflns_number_total     11592
_reflns_number_gt     5788
_reflns_threshold_expression     I>2\s(I)
_refine_ls_structure_factor_coef     Fsqd
_refine_ls_matrix_type     full
_refine_ls_R_factor_all     0.1278
_refine_ls_R_factor_gt     0.0577
_refine_ls_wR_factor_gt     0.1280
_refine_ls_wR_factor_ref     0.1623
_refine_ls_goodness_of_fit_ref     1.005
_refine_ls_restrained_S_all     1.014
_refine_ls_number_reflns     11592
_refine_ls_number_parameters     534
_refine_ls_number_restraints     18
_refine_ls_hydrogen_treatment     constr
_refine_ls_weighting_scheme     calc
_refine_ls_weighting_details
         'calc w=1/[\s^2^(Fo^2^)+(0.0657P)^2^+0.0200P] where P=(Fo^2^+2Fc^2^)/3'
_atom_sites_solution_hydrogens     geom
_atom_sites_solution_primary     iterative
_atom_sites_solution_secondary     difmap
_refine_ls_shift/su_max     0.001
_refine_ls_shift/su_mean     0.000
_refine_diff_density_max     0.547
_refine_diff_density_min     -0.262
_refine_ls_extinction_method     none
_refine_ls_extinction_coef     ?
loop_
    _atom_type_symbol
    _atom_type_description
    _atom_type_scat_dispersion_real
    _atom_type_scat_dispersion_imag
    _atom_type_scat_source
    'C' 'C' 0.0033 0.0016
                         'International Tables Vol C Tables 4.2.6.8 and 6.1.1.4'
    'H' 'H' 0.0000 0.0000
                         'International Tables Vol C Tables 4.2.6.8 and 6.1.1.4'
    'Cu' 'Cu' 0.3201 1.2651
                         'International Tables Vol C Tables 4.2.6.8 and 6.1.1.4'
    'N' 'N' 0.0061 0.0033
                         'International Tables Vol C Tables 4.2.6.8 and 6.1.1.4'
    'O' 'O' 0.0106 0.0060
                         'International Tables Vol C Tables 4.2.6.8 and 6.1.1.4'
    'S' 'S' 0.1246 0.1234
                         'International Tables Vol C Tables 4.2.6.8 and 6.1.1.4'
_computing_data_collection
;
CrysAlis Pro (Agilent, 2011)
;
_computing_cell_refinement
;
CrysAlis Pro (Agilent, 2011)
;
_computing_data_reduction
;
CrysAlis Pro (Agilent, 2011)
;
_computing_structure_solution
;
SUPERFLIP (Palatinus & Chapuis, 2007)
;
_computing_structure_refinement
;
SHELXS97 (Sheldrick, 2008)
;
_computing_molecular_graphics
;
OLEX2 (Dolomanov <i>et al.</i>,  2009) and publCIF (Westrip,
2010)
;
_computing_publication_material
;
OLEX2 (Dolomanov <i>et al.</i>,  2009) and publCIF (Westrip,
2010)
;
loop_
    _atom_site_type_symbol
    _atom_site_label
    _atom_site_fract_x
    _atom_site_fract_y
    _atom_site_fract_z
    _atom_site_U_iso_or_equiv
    _atom_site_adp_type
    _atom_site_calc_flag
    _atom_site_refinement_flags
    _atom_site_occupancy
    _atom_site_symmetry_multiplicity
    _atom_site_disorder_assembly
    _atom_site_disorder_group
    Cu Cu1 0.40787(4) 0.74099(3) 0.72941(2) 0.05996(16) Uani d . 1 1 . .
    S S1 0.51282(11) 0.79437(8) 0.84313(6) 0.0751(3) Uani d . 1 1 . .
    S S2 0.38829(9) 0.53810(6) 0.71147(5) 0.0575(2) Uani d . 1 1 . .
    S S3 0.40369(9) 0.68404(6) 0.47870(5) 0.0562(2) Uani d . 1 1 . .
    S S4 0.27743(11) 1.08801(7) 0.80003(5) 0.0688(3) Uani d . 1 1 . .
    O O1 0.5766(3) 1.2189(2) 0.94766(17) 0.1086(11) Uani d . 1 1 . .
    O O2 0.1979(3) 1.3090(2) 0.83944(17) 0.0977(10) Uani d . 1 1 . .
    O O3 0.3119(3) 1.4830(2) 0.92986(17) 0.1020(10) Uani d . 1 1 . .
    O O4 0.2511(3) 0.32945(17) 0.46259(12) 0.0670(7) Uani d . 1 1 . .
    O O5 0.3904(3) 0.6636(2) 0.32537(14) 0.0771(8) Uani d . 1 1 . .
    O O6 0.3091(3) 0.4783(2) 0.23764(14) 0.0789(8) Uani d . 1 1 . .
    N N1 0.6358(3) 1.0149(3) 0.93368(19) 0.0833(10) Uani d . 1 1 . .
    H H1 0.6444 1.0925 0.9547 0.100 Uiso calc R 1 1 . .
    N N2 0.3141(3) 0.8641(2) 0.75264(15) 0.0634(8) Uani d . 1 1 . .
    N N3 0.4323(3) 0.7478(2) 0.62691(15) 0.0619(8) Uani d . 1 1 . .
    N N4 0.2820(3) 0.33696(19) 0.60191(15) 0.0540(7) Uani d . 1 1 . .
    H H4 0.2546 0.2986 0.5560 0.065 Uiso calc R 1 1 . .
    C C1 0.2875(5) 1.3650(3) 0.8881(2) 0.0803(12) Uani d . 1 1 . .
    C C11 1.0348(8) 1.2765(7) 1.0241(5) 0.167(3) Uani d U 1 1 . .
    H H11 1.0853 1.3488 1.0116 0.201 Uiso calc R 1 1 . .
    C C2 0.3841(4) 1.3137(3) 0.9089(2) 0.0759(11) Uani d . 1 1 . .
    H H2 0.4481 1.3637 0.9485 0.091 Uiso calc R 1 1 . .
    C C3 0.3868(4) 1.1983(3) 0.87429(19) 0.0652(10) Uani d . 1 1 . .
    C C4 0.4870(4) 1.1502(3) 0.8979(2) 0.0709(11) Uani d . 1 1 . .
    C C5 0.4632(3) 1.0215(3) 0.85765(18) 0.0579(9) Uani d . 1 1 . .
    C C6 0.3552(4) 0.9737(3) 0.80132(18) 0.0560(8) Uani d . 1 1 . .
    C C7 0.5387(4) 0.9518(3) 0.87919(19) 0.0616(9) Uani d . 1 1 . .
    C C8 0.7285(4) 0.9667(4) 0.9613(3) 0.0999(15) Uani d . 1 1 . .
    H H8A 0.7535 0.9121 0.9202 0.120 Uiso calc R 1 1 . .
    H H8B 0.6867 0.9165 0.9939 0.120 Uiso calc R 1 1 . .
    C C9 0.8502(4) 1.0727(4) 1.0027(2) 0.0849(12) Uani d . 1 1 . .
    C C12 1.0621(7) 1.2424(7) 1.0856(5) 0.146(3) Uani d U 1 1 . .
    H H12 1.1302 1.3058 1.1188 0.176 Uiso calc R 1 1 . .
    C C14 0.9028(6) 1.0608(7) 1.0646(3) 0.143(3) Uani d . 1 1 . .
    H H14 0.8572 0.9890 1.0791 0.172 Uiso calc R 1 1 . .
    C C15 0.3333(3) 0.4624(2) 0.62032(17) 0.0461(7) Uani d . 1 1 . .
    C C13 1.0132(8) 1.1404(9) 1.1077(4) 0.172(3) Uani d U 1 1 . .
    H H13 1.0502 1.1253 1.1479 0.206 Uiso calc R 1 1 . .
    C C10 0.9071(6) 1.1758(5) 0.9789(4) 0.140(2) Uani d . 1 1 . .
    H H10 0.8706 1.1858 0.9367 0.169 Uiso calc R 1 1 . .
    C C16 0.1912(4) 0.8263(3) 0.7030(2) 0.0810(13) Uani d . 1 1 . .
    H H16A 0.2130 0.8451 0.6564 0.097 Uiso calc R 1 1 . .
    H H16B 0.1367 0.8746 0.7253 0.097 Uiso calc R 1 1 . .
    C C17 0.1150(4) 0.6869(3) 0.6886(2) 0.0626(9) Uani d . 1 1 . .
    C C18 0.0831(4) 0.6326(4) 0.7450(2) 0.0837(12) Uani d . 1 1 . .
    H H18 0.1079 0.6826 0.7937 0.100 Uiso calc R 1 1 . .
    C C19 0.0137(5) 0.5034(5) 0.7308(3) 0.0981(14) Uani d . 1 1 . .
    H H19 -0.0076 0.4675 0.7698 0.118 Uiso calc R 1 1 . .
    C C20 -0.0225(4) 0.4300(4) 0.6599(3) 0.0880(13) Uani d . 1 1 . .
    H H20 -0.0679 0.3435 0.6501 0.106 Uiso calc R 1 1 . .
    C C21 0.0076(4) 0.4832(3) 0.6037(2) 0.0821(12) Uani d . 1 1 . .
    H H21 -0.0180 0.4329 0.5552 0.099 Uiso calc R 1 1 . .
    C C22 0.0758(4) 0.6110(3) 0.6174(2) 0.0696(10) Uani d . 1 1 . .
    H H22 0.0955 0.6462 0.5780 0.083 Uiso calc R 1 1 . .
    C C23 0.3386(3) 0.5502(3) 0.3077(2) 0.0616(9) Uani d . 1 1 . .
    C C24 0.3035(3) 0.4749(3) 0.35970(18) 0.0539(8) Uani d . 1 1 . .
    H H24 0.2595 0.3881 0.3413 0.065 Uiso calc R 1 1 . .
    C C25 0.3315(3) 0.5246(2) 0.43259(18) 0.0468(7) Uani d . 1 1 . .
    C C26 0.3026(3) 0.4466(2) 0.48604(17) 0.0491(8) Uani d . 1 1 . .
    C C27 0.3422(3) 0.5206(2) 0.56072(16) 0.0440(7) Uani d . 1 1 . .
    C C28 0.3958(3) 0.6539(2) 0.56731(18) 0.0496(8) Uani d . 1 1 . .
    C C29 0.3578(6) 0.5428(5) 0.1827(3) 0.124(2) Uani d . 1 1 . .
    H H29A 0.3697 0.4837 0.1397 0.185 Uiso calc R 1 1 . .
    H H29B 0.4410 0.6090 0.2023 0.185 Uiso calc R 1 1 . .
    H H29C 0.2952 0.5787 0.1695 0.185 Uiso calc R 1 1 . .
    C C44 0.2253(6) 1.5477(4) 0.9119(3) 0.123(2) Uani d . 1 1 . .
    H H44A 0.2314 1.5521 0.8617 0.185 Uiso calc R 1 1 . .
    H H44B 0.2519 1.6319 0.9447 0.185 Uiso calc R 1 1 . .
    H H44C 0.1356 1.5018 0.9174 0.185 Uiso calc R 1 1 . .
    C C30 0.4953(4) 0.8788(3) 0.6213(2) 0.0805(13) Uani d . 1 1 . .
    H H30A 0.4336 0.9242 0.6326 0.097 Uiso calc R 1 1 . .
    H H30B 0.5149 0.8756 0.5708 0.097 Uiso calc R 1 1 . .
    C C31 0.6208(4) 0.9498(3) 0.67281(19) 0.0654(10) Uani d . 1 1 . .
    C C32 0.7061(5) 0.8926(4) 0.6841(3) 0.0973(14) Uani d . 1 1 . .
    H H32 0.6863 0.8067 0.6613 0.117 Uiso calc R 1 1 . .
    C C33 0.8238(6) 0.9612(7) 0.7295(4) 0.132(2) Uani d . 1 1 . .
    H H33 0.8830 0.9213 0.7369 0.159 Uiso calc R 1 1 . .
    C C34 0.8531(7) 1.0867(7) 0.7634(4) 0.143(3) Uani d . 1 1 . .
    H H34 0.9319 1.1326 0.7941 0.171 Uiso calc R 1 1 . .
    C C35 0.7679(7) 1.1433(5) 0.7522(3) 0.127(2) Uani d . 1 1 . .
    H H35 0.7879 1.2291 0.7752 0.152 Uiso calc R 1 1 . .
    C C36 0.6503(5) 1.0765(3) 0.7069(2) 0.0904(14) Uani d . 1 1 . .
    H H36 0.5915 1.1170 0.6995 0.108 Uiso calc R 1 1 . .
    C C37 0.2678(4) 0.2582(2) 0.65237(19) 0.0633(10) Uani d . 1 1 . .
    H H37A 0.2112 0.2787 0.6895 0.076 Uiso calc R 1 1 . .
    H H37B 0.3537 0.2731 0.6773 0.076 Uiso calc R 1 1 . .
    C C38 0.2073(4) 0.1210(2) 0.60763(19) 0.0555(9) Uani d . 1 1 . .
    C C39 0.2769(5) 0.0647(3) 0.5591(2) 0.0826(12) Uani d . 1 1 . .
    H H39 0.3645 0.1094 0.5552 0.099 Uiso calc R 1 1 . .
    C C40 0.2169(7) -0.0599(4) 0.5151(3) 0.1066(18) Uani d . 1 1 . .
    H H40 0.2631 -0.0979 0.4810 0.128 Uiso calc R 1 1 . .
    C C41 0.0899(7) -0.1246(4) 0.5230(3) 0.108(2) Uani d . 1 1 . .
    H H41 0.0495 -0.2074 0.4939 0.129 Uiso calc R 1 1 . .
    C C42 0.0218(5) -0.0716(4) 0.5718(3) 0.0971(16) Uani d . 1 1 . .
    H H42 -0.0643 -0.1179 0.5773 0.117 Uiso calc R 1 1 . .
    C C43 0.0803(4) 0.0518(3) 0.6137(2) 0.0744(11) Uani d . 1 1 . .
    H H43 0.0322 0.0889 0.6470 0.089 Uiso calc R 1 1 . .
loop_
    _atom_site_aniso_label
    _atom_site_aniso_U_11
    _atom_site_aniso_U_22
    _atom_site_aniso_U_33
    _atom_site_aniso_U_12
    _atom_site_aniso_U_13
    _atom_site_aniso_U_23
    Cu1 0.0769(3) 0.03305(19) 0.0597(3) 0.01695(19) -0.0049(2) -0.00118(16)
    S1 0.0958(8) 0.0461(4) 0.0716(6) 0.0212(5) -0.0190(5) 0.0024(4)
    S2 0.0704(6) 0.0339(4) 0.0607(5) 0.0152(4) 0.0009(4) 0.0046(3)
    S3 0.0655(6) 0.0324(3) 0.0623(5) 0.0100(3) 0.0039(4) 0.0079(3)
    S4 0.0893(8) 0.0414(4) 0.0684(6) 0.0259(4) -0.0060(5) -0.0005(4)
    O1 0.110(3) 0.0588(15) 0.116(2) 0.0235(15) -0.044(2) -0.0350(15)
    O2 0.112(3) 0.0607(15) 0.101(2) 0.0280(16) -0.0212(19) -0.0062(15)
    O3 0.126(3) 0.0490(13) 0.114(2) 0.0398(16) -0.0192(19) -0.0171(14)
    O4 0.0852(18) 0.0291(10) 0.0644(15) 0.0005(10) -0.0023(12) 0.0010(9)
    O5 0.090(2) 0.0573(14) 0.0767(18) 0.0144(13) 0.0028(14) 0.0200(12)
    O6 0.0743(19) 0.0867(17) 0.0542(16) 0.0073(14) -0.0073(13) 0.0105(13)
    N1 0.079(2) 0.0547(16) 0.094(3) 0.0169(16) -0.0216(19) -0.0076(16)
    N2 0.076(2) 0.0408(13) 0.0623(18) 0.0227(13) -0.0179(15) -0.0069(12)
    N3 0.083(2) 0.0261(11) 0.0617(17) 0.0068(12) -0.0001(15) 0.0037(11)
    N4 0.0609(18) 0.0276(11) 0.0609(17) 0.0046(11) 0.0007(13) 0.0054(10)
    C1 0.099(4) 0.0474(19) 0.083(3) 0.023(2) 0.002(3) 0.0006(19)
    C11 0.151(6) 0.125(5) 0.201(7) 0.028(4) 0.042(5) 0.027(5)
    C2 0.091(3) 0.0440(18) 0.077(3) 0.0186(19) -0.003(2) -0.0031(16)
    C3 0.081(3) 0.0397(16) 0.062(2) 0.0153(17) 0.0063(19) -0.0011(14)
    C4 0.083(3) 0.0433(17) 0.068(2) 0.0154(18) -0.006(2) -0.0075(16)
    C5 0.059(2) 0.0421(16) 0.059(2) 0.0117(15) 0.0011(17) -0.0008(14)
    C6 0.069(2) 0.0382(15) 0.054(2) 0.0169(15) 0.0003(17) 0.0045(13)
    C7 0.062(2) 0.0500(17) 0.057(2) 0.0094(16) 0.0015(17) 0.0006(15)
    C8 0.078(3) 0.083(3) 0.126(4) 0.019(2) -0.031(3) 0.022(3)
    C9 0.061(3) 0.093(3) 0.074(3) 0.014(2) -0.003(2) -0.004(2)
    C12 0.123(5) 0.113(4) 0.153(6) 0.017(4) 0.019(4) -0.018(4)
    C14 0.085(4) 0.257(8) 0.058(3) 0.053(4) -0.004(3) 0.003(4)
    C15 0.0424(18) 0.0281(13) 0.0605(19) 0.0082(12) 0.0069(14) 0.0048(12)
    C13 0.153(6) 0.226(7) 0.114(5) 0.077(5) -0.017(4) -0.003(5)
    C10 0.116(5) 0.095(4) 0.175(6) 0.017(4) 0.004(4) 0.004(4)
    C16 0.095(3) 0.0490(18) 0.085(3) 0.0317(19) -0.029(2) -0.0108(17)
    C17 0.061(2) 0.0516(18) 0.069(2) 0.0272(16) -0.0134(18) -0.0030(16)
    C18 0.082(3) 0.084(3) 0.068(3) 0.026(2) -0.003(2) -0.005(2)
    C19 0.075(3) 0.104(4) 0.102(4) 0.008(3) 0.013(3) 0.036(3)
    C20 0.057(3) 0.062(2) 0.122(4) 0.0059(19) -0.004(3) 0.005(3)
    C21 0.086(3) 0.062(2) 0.078(3) 0.021(2) -0.013(2) -0.008(2)
    C22 0.078(3) 0.0512(19) 0.067(2) 0.0195(18) -0.013(2) 0.0004(16)
    C23 0.051(2) 0.062(2) 0.066(2) 0.0148(17) -0.0035(17) 0.0150(17)
    C24 0.050(2) 0.0418(15) 0.062(2) 0.0105(14) 0.0005(16) 0.0084(14)
    C25 0.0395(18) 0.0347(14) 0.061(2) 0.0113(12) 0.0046(15) 0.0066(13)
    C26 0.0425(19) 0.0360(14) 0.063(2) 0.0111(13) 0.0051(15) 0.0063(13)
    C27 0.0422(18) 0.0273(12) 0.0555(18) 0.0083(12) 0.0035(14) 0.0043(12)
    C28 0.046(2) 0.0313(13) 0.062(2) 0.0078(13) 0.0047(15) 0.0050(13)
    C29 0.139(5) 0.128(4) 0.070(3) 0.000(4) 0.002(3) 0.031(3)
    C44 0.148(5) 0.069(3) 0.150(5) 0.059(3) -0.024(4) -0.003(3)
    C30 0.117(4) 0.0311(15) 0.073(3) 0.0042(18) -0.011(2) 0.0094(15)
    C31 0.086(3) 0.0375(16) 0.060(2) 0.0082(17) 0.0143(19) 0.0073(14)
    C32 0.084(4) 0.069(3) 0.128(4) 0.019(3) 0.017(3) 0.019(3)
    C33 0.079(4) 0.151(5) 0.165(6) 0.032(4) 0.014(4) 0.050(5)
    C34 0.089(5) 0.151(6) 0.113(5) -0.026(4) 0.009(4) -0.004(4)
    C35 0.119(5) 0.069(3) 0.125(5) -0.022(3) 0.027(4) -0.019(3)
    C36 0.108(4) 0.0363(18) 0.096(3) 0.001(2) 0.015(3) -0.0032(18)
    C37 0.077(3) 0.0331(15) 0.068(2) 0.0060(15) -0.0014(18) 0.0117(14)
    C38 0.063(2) 0.0306(14) 0.064(2) 0.0051(15) -0.0056(17) 0.0134(14)
    C39 0.095(3) 0.053(2) 0.097(3) 0.024(2) 0.015(3) 0.017(2)
    C40 0.181(6) 0.061(3) 0.087(3) 0.061(3) 0.009(3) 0.011(2)
    C41 0.169(6) 0.031(2) 0.097(4) 0.007(3) -0.041(4) 0.012(2)
    C42 0.097(4) 0.055(2) 0.113(4) -0.013(2) -0.037(3) 0.034(2)
    C43 0.071(3) 0.0506(19) 0.091(3) 0.0036(18) -0.009(2) 0.0266(19)
_geom_special_details
;
All e.s.d.'s (except the e.s.d. in the dihedral angle between two l.s. planes)
are estimated using the full covariance matrix. The cell e.s.d.'s are taken
into account individually in the estimation of e.s.d.'s in distances, angles
and torsion angles; correlations between e.s.d.'s in cell parameters are only
used when they are defined by crystal symmetry. An approximate (isotropic)
treatment of cell e.s.d.'s is used for estimating e.s.d.'s involving l.s.
planes.
;
loop_
    _geom_bond_atom_site_label_1
    _geom_bond_atom_site_label_2
    _geom_bond_site_symmetry_2
    _geom_bond_distance
    _geom_bond_publ_flag
    Cu1 S1 . 2.2387(10) yes
    Cu1 S2 . 2.2341(8) yes
    Cu1 N2 . 1.976(3) yes
    Cu1 N3 . 1.969(3) yes
    S1 C7 . 1.707(3) ?
    S2 C15 . 1.707(3) ?
    S3 C25 . 1.732(3) ?
    S3 C28 . 1.788(3) ?
    S4 C3 . 1.737(4) ?
    S4 C6 . 1.792(3) ?
    O1 C4 . 1.234(4) ?
    O2 C1 . 1.201(5) ?
    O3 C1 . 1.332(4) ?
    O3 C44 . 1.459(5) ?
    O4 C26 . 1.244(3) ?
    O5 C23 . 1.203(4) ?
    O6 C23 . 1.335(4) ?
    O6 C29 . 1.437(5) ?
    N1 C7 . 1.325(4) ?
    N1 C8 . 1.441(5) ?
    N2 C6 . 1.295(4) ?
    N2 C16 . 1.476(4) ?
    N3 C28 . 1.297(4) ?
    N3 C30 . 1.484(4) ?
    N4 C15 . 1.326(3) ?
    N4 C37 . 1.457(4) ?
    C1 C2 . 1.449(6) ?
    C11 C12 . 1.371(9) ?
    C11 C10 . 1.541(9) ?
    C2 C3 . 1.343(4) ?
    C3 C4 . 1.475(5) ?
    C4 C5 . 1.429(4) ?
    C5 C6 . 1.419(5) ?
    C5 C7 . 1.439(5) ?
    C8 C9 . 1.502(5) ?
    C9 C14 . 1.344(7) ?
    C9 C10 . 1.348(7) ?
    C12 C13 . 1.308(10) ?
    C14 C13 . 1.336(8) ?
    C15 C27 . 1.441(4) ?
    C16 C17 . 1.508(5) ?
    C17 C18 . 1.363(5) ?
    C17 C22 . 1.372(5) ?
    C18 C19 . 1.393(6) ?
    C19 C20 . 1.356(6) ?
    C20 C21 . 1.350(6) ?
    C21 C22 . 1.377(5) ?
    C23 C24 . 1.450(5) ?
    C24 C25 . 1.331(4) ?
    C25 C26 . 1.492(4) ?
    C26 C27 . 1.419(4) ?
    C27 C28 . 1.437(4) ?
    C30 C31 . 1.502(5) ?
    C31 C32 . 1.340(6) ?
    C31 C36 . 1.373(4) ?
    C32 C33 . 1.385(7) ?
    C33 C34 . 1.361(8) ?
    C34 C35 . 1.334(8) ?
    C35 C36 . 1.382(8) ?
    C37 C38 . 1.514(4) ?
    C38 C39 . 1.365(5) ?
    C38 C43 . 1.364(5) ?
    C39 C40 . 1.399(6) ?
    C40 C41 . 1.358(8) ?
    C41 C42 . 1.338(7) ?
    C42 C43 . 1.374(5) ?
loop_
    _geom_angle_atom_site_label_1
    _geom_angle_atom_site_label_2
    _geom_angle_atom_site_label_3
    _geom_angle_site_symmetry_1
    _geom_angle_site_symmetry_3
    _geom_angle
    _geom_angle_publ_flag
    S2 Cu1 S1 . . 91.69(3) yes
    N2 Cu1 S1 . . 96.02(8) yes
    N2 Cu1 S2 . . 144.94(9) yes
    N3 Cu1 S1 . . 144.11(9) yes
    N3 Cu1 S2 . . 97.17(7) yes
    N3 Cu1 N2 . . 96.32(12) yes
    C7 S1 Cu1 . . 105.69(13) ?
    C15 S2 Cu1 . . 107.41(10) ?
    C25 S3 C28 . . 92.49(14) ?
    C3 S4 C6 . . 91.48(16) ?
    C1 O3 C44 . . 116.2(3) ?
    C23 O6 C29 . . 115.6(3) ?
    C7 N1 C8 . . 126.5(3) ?
    C6 N2 Cu1 . . 126.7(2) ?
    C6 N2 C16 . . 119.7(3) ?
    C16 N2 Cu1 . . 113.34(19) ?
    C28 N3 Cu1 . . 127.4(2) ?
    C28 N3 C30 . . 119.7(3) ?
    C30 N3 Cu1 . . 112.9(2) ?
    C15 N4 C37 . . 126.0(3) ?
    O2 C1 O3 . . 124.4(4) ?
    O2 C1 C2 . . 124.7(3) ?
    O3 C1 C2 . . 110.9(4) ?
    C12 C11 C10 . . 109.2(7) ?
    C3 C2 C1 . . 123.9(4) ?
    C2 C3 S4 . . 126.4(3) ?
    C2 C3 C4 . . 121.8(3) ?
    C4 C3 S4 . . 111.8(2) ?
    O1 C4 C3 . . 120.3(3) ?
    O1 C4 C5 . . 127.8(4) ?
    C5 C4 C3 . . 111.9(3) ?
    C4 C5 C7 . . 120.4(3) ?
    C6 C5 C4 . . 112.6(3) ?
    C6 C5 C7 . . 126.8(3) ?
    N2 C6 S4 . . 120.3(3) ?
    N2 C6 C5 . . 127.7(3) ?
    C5 C6 S4 . . 112.0(2) ?
    N1 C7 S1 . . 116.6(3) ?
    N1 C7 C5 . . 117.0(3) ?
    C5 C7 S1 . . 126.4(3) ?
    N1 C8 C9 . . 111.1(4) ?
    C14 C9 C8 . . 117.5(5) ?
    C14 C9 C10 . . 120.4(5) ?
    C10 C9 C8 . . 122.0(5) ?
    C13 C12 C11 . . 134.0(8) ?
    C13 C14 C9 . . 127.4(8) ?
    N4 C15 S2 . . 116.9(2) ?
    N4 C15 C27 . . 116.5(3) ?
    C27 C15 S2 . . 126.54(19) ?
    C12 C13 C14 . . 110.7(8) ?
    C9 C10 C11 . . 117.7(7) ?
    N2 C16 C17 . . 110.8(3) ?
    C18 C17 C16 . . 121.7(3) ?
    C18 C17 C22 . . 118.3(3) ?
    C22 C17 C16 . . 120.1(4) ?
    C17 C18 C19 . . 120.9(4) ?
    C20 C19 C18 . . 119.8(4) ?
    C21 C20 C19 . . 119.7(4) ?
    C20 C21 C22 . . 120.9(4) ?
    C17 C22 C21 . . 120.5(4) ?
    O5 C23 O6 . . 123.9(3) ?
    O5 C23 C24 . . 124.1(3) ?
    O6 C23 C24 . . 111.9(3) ?
    C25 C24 C23 . . 122.9(3) ?
    C24 C25 S3 . . 126.2(2) ?
    C24 C25 C26 . . 123.0(3) ?
    C26 C25 S3 . . 110.8(2) ?
    O4 C26 C25 . . 119.7(3) ?
    O4 C26 C27 . . 127.6(3) ?
    C27 C26 C25 . . 112.8(2) ?
    C26 C27 C15 . . 121.4(2) ?
    C26 C27 C28 . . 112.3(3) ?
    C28 C27 C15 . . 126.3(3) ?
    N3 C28 S3 . . 119.8(2) ?
    N3 C28 C27 . . 128.6(3) ?
    C27 C28 S3 . . 111.6(2) ?
    N3 C30 C31 . . 112.4(3) ?
    C32 C31 C30 . . 121.1(3) ?
    C32 C31 C36 . . 119.7(4) ?
    C36 C31 C30 . . 119.2(4) ?
    C31 C32 C33 . . 120.1(5) ?
    C34 C33 C32 . . 120.4(6) ?
    C35 C34 C33 . . 119.4(6) ?
    C34 C35 C36 . . 121.1(5) ?
    C31 C36 C35 . . 119.4(5) ?
    N4 C37 C38 . . 108.1(3) ?
    C39 C38 C37 . . 121.0(3) ?
    C43 C38 C37 . . 120.4(3) ?
    C43 C38 C39 . . 118.6(3) ?
    C38 C39 C40 . . 120.2(4) ?
    C41 C40 C39 . . 118.9(5) ?
    C42 C41 C40 . . 121.5(4) ?
    C41 C42 C43 . . 119.4(5) ?
    C38 C43 C42 . . 121.4(4) ?
loop_
    _geom_hbond_atom_site_label_D
    _geom_hbond_atom_site_label_H
    _geom_hbond_atom_site_label_A
    _geom_hbond_site_symmetry_A
    _geom_hbond_distance_DH
    _geom_hbond_distance_HA
    _geom_hbond_distance_DA
    _geom_hbond_angle_DHA
    N1 H1 O1 . 0.86 1.87 2.604(4) 142
    N4 H4 O4 . 0.86 1.88 2.612(3) 141
_iucr_refine_instructions_details
;
TITL CF solution in P-1
CELL 0.71073 10.759532 11.63179 18.816209 104.8461 91.0381 109.1194
ZERR 2 0.000596 0.000503 0.000835 0.0038 0.004 0.0044
LATT 1
SFAC C H Cu N O S
UNIT 88 76 2 8 12 8
ISOR 0.01 0.02 C11 C12 C13
L.S. 10
PLAN  25
BOND
fmap 2
ACTA
OMIT 0 -1 1
OMIT 0 1 0
OMIT 0 1 1
OMIT -1 0 1
OMIT 1 0 0
OMIT 1 0 1
REM <HKL>D:/data/O4023/exp_221/struct/olex2_exp_221/exp_221.hkl</HKL>
WGHT    0.065700    0.020000
FVAR       3.40180
CU1   3    0.407871    0.740986    0.729408    11.00000    0.07688    0.03305 =
         0.05968   -0.00118   -0.00495    0.01695
S1    6    0.512823    0.794373    0.843131    11.00000    0.09581    0.04610 =
         0.07159    0.00239   -0.01899    0.02118
S2    6    0.388292    0.538096    0.711466    11.00000    0.07040    0.03391 =
         0.06065    0.00456    0.00086    0.01517
S3    6    0.403686    0.684037    0.478700    11.00000    0.06554    0.03242 =
         0.06228    0.00787    0.00394    0.00999
S4    6    0.277429    1.088009    0.800031    11.00000    0.08927    0.04143 =
         0.06841   -0.00047   -0.00597    0.02590
O1    5    0.576566    1.218876    0.947660    11.00000    0.10999    0.05878 =
         0.11573   -0.03498   -0.04410    0.02354
O2    5    0.197882    1.309044    0.839439    11.00000    0.11153    0.06068 =
         0.10147   -0.00616   -0.02120    0.02803
O3    5    0.311937    1.483001    0.929861    11.00000    0.12620    0.04896 =
         0.11367   -0.01713   -0.01925    0.03984
O4    5    0.251104    0.329451    0.462593    11.00000    0.08520    0.02915 =
         0.06438    0.00103   -0.00226    0.00048
O5    5    0.390358    0.663574    0.325366    11.00000    0.08961    0.05732 =
         0.07666    0.01998    0.00282    0.01438
O6    5    0.309053    0.478336    0.237644    11.00000    0.07428    0.08670 =
         0.05418    0.01054   -0.00727    0.00732
N1    4    0.635824    1.014935    0.933680    11.00000    0.07910    0.05465 =
         0.09357   -0.00756   -0.02165    0.01687
AFIX  43
H1    2    0.644384    1.092463    0.954696    11.00000   -1.20000
AFIX   0
N2    4    0.314092    0.864144    0.752636    11.00000    0.07570    0.04084 =
         0.06232   -0.00687   -0.01790    0.02270
N3    4    0.432262    0.747847    0.626912    11.00000    0.08339    0.02612 =
         0.06170    0.00366   -0.00007    0.00680
N4    4    0.282025    0.336963    0.601907    11.00000    0.06094    0.02765 =
         0.06087    0.00541    0.00070    0.00462
AFIX  43
H4    2    0.254639    0.298624    0.555984    11.00000   -1.20000
AFIX   0
C1    1    0.287513    1.364958    0.888081    11.00000    0.09853    0.04738 =
         0.08273    0.00055    0.00177    0.02294
C11   1    1.034794    1.276451    1.024064    11.00000    0.15079    0.12521 =
         0.20074    0.02656    0.04244    0.02770
AFIX  43
H11   2    1.085328    1.348783    1.011582    11.00000   -1.20000
AFIX   0
C2    1    0.384129    1.313731    0.908852    11.00000    0.09104    0.04400 =
         0.07688   -0.00310   -0.00264    0.01860
AFIX  43
H2    2    0.448096    1.363725    0.948481    11.00000   -1.20000
AFIX   0
C3    1    0.386839    1.198335    0.874291    11.00000    0.08064    0.03969 =
         0.06204   -0.00113    0.00628    0.01525
C4    1    0.486973    1.150225    0.897884    11.00000    0.08263    0.04327 =
         0.06789   -0.00753   -0.00568    0.01538
C5    1    0.463215    1.021536    0.857647    11.00000    0.05943    0.04209 =
         0.05897   -0.00079    0.00111    0.01167
C6    1    0.355154    0.973707    0.801323    11.00000    0.06891    0.03820 =
         0.05446    0.00452    0.00030    0.01688
C7    1    0.538749    0.951801    0.879185    11.00000    0.06164    0.05003 =
         0.05713    0.00063    0.00152    0.00937
C8    1    0.728521    0.966679    0.961267    11.00000    0.07846    0.08254 =
         0.12620    0.02207   -0.03131    0.01909
AFIX  23
H8A   2    0.753474    0.912062    0.920181    11.00000   -1.20000
H8B   2    0.686724    0.916468    0.993858    11.00000   -1.20000
AFIX   0
C9    1    0.850236    1.072673    1.002679    11.00000    0.06143    0.09308 =
         0.07417   -0.00381   -0.00280    0.01384
C12   1    1.062066    1.242448    1.085575    11.00000    0.12347    0.11262 =
         0.15344   -0.01788    0.01945    0.01743
AFIX  43
H12   2    1.130188    1.305778    1.118831    11.00000   -1.20000
AFIX   0
C14   1    0.902831    1.060788    1.064605    11.00000    0.08506    0.25740 =
         0.05779    0.00313   -0.00422    0.05323
AFIX  43
H14   2    0.857224    0.989030    1.079091    11.00000   -1.20000
AFIX   0
C15   1    0.333310    0.462368    0.620322    11.00000    0.04245    0.02806 =
         0.06048    0.00475    0.00694    0.00818
C13   1    1.013179    1.140367    1.107697    11.00000    0.15287    0.22646 =
         0.11420   -0.00302   -0.01701    0.07703
AFIX  43
H13   2    1.050186    1.125276    1.147913    11.00000   -1.20000
AFIX   0
C10   1    0.907113    1.175770    0.978912    11.00000    0.11568    0.09486 =
         0.17532    0.00373    0.00379    0.01651
AFIX  43
H10   2    0.870558    1.185799    0.936716    11.00000   -1.20000
AFIX   0
C16   1    0.191243    0.826305    0.702974    11.00000    0.09524    0.04898 =
         0.08535   -0.01084   -0.02949    0.03175
AFIX  23
H16A  2    0.213015    0.845064    0.656443    11.00000   -1.20000
H16B  2    0.136694    0.874650    0.725267    11.00000   -1.20000
AFIX   0
C17   1    0.114958    0.686867    0.688638    11.00000    0.06079    0.05158 =
         0.06920   -0.00299   -0.01336    0.02723
C18   1    0.083063    0.632646    0.745044    11.00000    0.08220    0.08377 =
         0.06769   -0.00504   -0.00339    0.02630
AFIX  43
H18   2    0.107924    0.682632    0.793723    11.00000   -1.20000
AFIX   0
C19   1    0.013728    0.503369    0.730816    11.00000    0.07495    0.10399 =
         0.10225    0.03587    0.01291    0.00801
AFIX  43
H19   2   -0.007634    0.467500    0.769794    11.00000   -1.20000
AFIX   0
C20   1   -0.022505    0.430016    0.659925    11.00000    0.05717    0.06181 =
         0.12155    0.00528   -0.00354    0.00590
AFIX  43
H20   2   -0.067889    0.343492    0.650074    11.00000   -1.20000
AFIX   0
C21   1    0.007630    0.483213    0.603738    11.00000    0.08644    0.06182 =
         0.07762   -0.00808   -0.01295    0.02109
AFIX  43
H21   2   -0.017981    0.432900    0.555165    11.00000   -1.20000
AFIX   0
C22   1    0.075805    0.611020    0.617382    11.00000    0.07820    0.05121 =
         0.06693    0.00043   -0.01339    0.01950
AFIX  43
H22   2    0.095450    0.646174    0.578014    11.00000   -1.20000
AFIX   0
C23   1    0.338639    0.550157    0.307655    11.00000    0.05117    0.06174 =
         0.06647    0.01501   -0.00348    0.01482
C24   1    0.303511    0.474911    0.359700    11.00000    0.05017    0.04180 =
         0.06180    0.00839    0.00053    0.01052
AFIX  43
H24   2    0.259481    0.388128    0.341326    11.00000   -1.20000
AFIX   0
C25   1    0.331535    0.524635    0.432593    11.00000    0.03947    0.03470 =
         0.06110    0.00663    0.00463    0.01134
C26   1    0.302640    0.446642    0.486037    11.00000    0.04248    0.03596 =
         0.06279    0.00632    0.00512    0.01112
C27   1    0.342233    0.520562    0.560716    11.00000    0.04221    0.02732 =
         0.05545    0.00431    0.00348    0.00827
C28   1    0.395763    0.653874    0.567307    11.00000    0.04617    0.03135 =
         0.06235    0.00505    0.00475    0.00783
C29   1    0.357806    0.542773    0.182722    11.00000    0.13913    0.12805 =
         0.07007    0.03067    0.00205    0.00034
AFIX 137
H29A  2    0.369750    0.483681    0.139665    11.00000   -1.50000
H29B  2    0.441004    0.609001    0.202339    11.00000   -1.50000
H29C  2    0.295241    0.578695    0.169461    11.00000   -1.50000
AFIX   0
C44   1    0.225286    1.547730    0.911885    11.00000    0.14770    0.06856 =
         0.14966   -0.00265   -0.02363    0.05893
AFIX 137
H44A  2    0.231365    1.552125    0.861749    11.00000   -1.50000
H44B  2    0.251899    1.631865    0.944718    11.00000   -1.50000
H44C  2    0.135589    1.501784    0.917362    11.00000   -1.50000
AFIX   0
C30   1    0.495339    0.878846    0.621272    11.00000    0.11731    0.03114 =
         0.07274    0.00943   -0.01147    0.00424
AFIX  23
H30A  2    0.433643    0.924175    0.632603    11.00000   -1.20000
H30B  2    0.514932    0.875633    0.570830    11.00000   -1.20000
AFIX   0
C31   1    0.620834    0.949842    0.672809    11.00000    0.08562    0.03749 =
         0.05968    0.00727    0.01434    0.00818
C32   1    0.706117    0.892637    0.684066    11.00000    0.08400    0.06886 =
         0.12831    0.01850    0.01705    0.01862
AFIX  43
H32   2    0.686309    0.806733    0.661345    11.00000   -1.20000
AFIX   0
C33   1    0.823772    0.961229    0.729496    11.00000    0.07918    0.15083 =
         0.16494    0.05040    0.01408    0.03242
AFIX  43
H33   2    0.882982    0.921271    0.736865    11.00000   -1.20000
AFIX   0
C34   1    0.853149    1.086731    0.763387    11.00000    0.08867    0.15127 =
         0.11312   -0.00392    0.00923   -0.02590
AFIX  43
H34   2    0.931940    1.132627    0.794073    11.00000   -1.20000
AFIX   0
C35   1    0.767888    1.143326    0.752188    11.00000    0.11855    0.06945 =
         0.12475   -0.01875    0.02651   -0.02197
AFIX  43
H35   2    0.787930    1.229148    0.775245    11.00000   -1.20000
AFIX   0
C36   1    0.650260    1.076516    0.706885    11.00000    0.10788    0.03627 =
         0.09638   -0.00323    0.01477    0.00143
AFIX  43
H36   2    0.591545    1.116993    0.699540    11.00000   -1.20000
AFIX   0
C37   1    0.267834    0.258194    0.652366    11.00000    0.07705    0.03307 =
         0.06818    0.01167   -0.00144    0.00595
AFIX  23
H37A  2    0.211247    0.278717    0.689494    11.00000   -1.20000
H37B  2    0.353666    0.273066    0.677296    11.00000   -1.20000
AFIX   0
C38   1    0.207311    0.120968    0.607628    11.00000    0.06277    0.03060 =
         0.06432    0.01341   -0.00563    0.00512
C39   1    0.276926    0.064740    0.559082    11.00000    0.09526    0.05307 =
         0.09675    0.01750    0.01519    0.02441
AFIX  43
H39   2    0.364541    0.109434    0.555233    11.00000   -1.20000
AFIX   0
C40   1    0.216881   -0.059921    0.515095    11.00000    0.18072    0.06137 =
         0.08690    0.01069    0.00881    0.06138
AFIX  43
H40   2    0.263117   -0.097919    0.480990    11.00000   -1.20000
AFIX   0
C41   1    0.089948   -0.124553    0.523013    11.00000    0.16879    0.03149 =
         0.09670    0.01224   -0.04130    0.00719
AFIX  43
H41   2    0.049513   -0.207425    0.493873    11.00000   -1.20000
AFIX   0
C42   1    0.021803   -0.071636    0.571804    11.00000    0.09728    0.05452 =
         0.11331    0.03364   -0.03704   -0.01346
AFIX  43
H42   2   -0.064349   -0.117929    0.577296    11.00000   -1.20000
AFIX   0
C43   1    0.080291    0.051780    0.613741    11.00000    0.07138    0.05057 =
         0.09111    0.02662   -0.00863    0.00355
AFIX  43
H43   2    0.032248    0.088920    0.646997    11.00000   -1.20000
HKLF 4
REM  CF solution in P-1
REM R1 =  0.0577 for   5788 Fo > 4sig(Fo)  and  0.1278 for all  11592 data
REM    534 parameters refined using     18 restraints
END
WGHT      0.0653      0.0549
REM Highest difference peak  0.547,  deepest hole -0.262,  1-sigma level  0.058
Q1    1   0.9996  1.2738  0.9577  11.00000  0.05    0.55
Q2    1   0.1932  1.0408  0.7646  11.00000  0.05    0.41
Q3    1   0.4828  0.7299  0.7636  11.00000  0.05    0.35
Q4    1   0.1835 -0.1333  0.5073  11.00000  0.05    0.33
Q5    1   0.4522  0.6893  0.5196  11.00000  0.05    0.33
Q6    1   0.4466  0.6770  0.7414  11.00000  0.05    0.32
Q7    1   0.9939  1.2620  1.0528  11.00000  0.05    0.30
Q8    1   0.7236  0.8601  0.9539  11.00000  0.05    0.29
Q9    1   0.3765  0.7540  0.4723  11.00000  0.05    0.29
Q10   1   0.3195 -0.0370  0.5157  11.00000  0.05    0.28
Q11   1   0.3003  1.0127  0.8010  11.00000  0.05    0.26
Q12   1   0.3834  0.7785  0.7846  11.00000  0.05    0.26
Q13   1   0.3627  0.0987  0.5723  11.00000  0.05    0.26
Q14   1   0.3630  0.4843  0.4559  11.00000  0.05    0.26
Q15   1   0.3821  0.8193  0.7244  11.00000  0.05    0.26
Q16   1   0.2993  0.5074  0.6011  11.00000  0.05    0.26
Q17   1   0.5614  0.7519  0.8581  11.00000  0.05    0.25
Q18   1   0.3138  0.4997  0.6683  11.00000  0.05    0.25
Q19   1   0.2636  1.5463  0.9140  11.00000  0.05    0.25
Q20   1   0.4962  1.1820  0.9696  11.00000  0.05    0.25
Q21   1   0.4993  0.7413  0.5962  11.00000  0.05    0.24
Q22   1   1.1365  1.2495  1.0384  11.00000  0.05    0.24
Q23   1   0.3088  0.5166  0.3364  11.00000  0.05    0.24
Q24   1   0.5758  1.1838  1.0136  11.00000  0.05    0.24
Q25   1   0.3824  0.5839  0.4469  11.00000  0.05    0.23
REM The information below was added by Olex2.
REM
REM R1 = 0.0577 for 5788 Fo > 4sig(Fo) and n/a for all 20694 data
REM n/a parameters refined using n/a restraints
REM Highest difference peak 0.55, deepest hole -0.26
REM Mean Shift 0, Max Shift 0.
REM +++ Tabular Listing of Refinement Information +++
REM R1_all = n/a
REM R1_gt = 0.0577
REM wR_ref = 0.1623
REM GOOF = 1.005
REM Shift_max = 0
REM Shift_mean = 0
REM Reflections_all = 20694
REM Reflections_gt = 5788
REM Parameters = n/a
REM Hole = 0.55
REM Peak = -0.26
REM Flack = n/a
;
data_exp_221
_journal_date_recd_electronic     2015-02-24
_journal_date_accepted     2015-03-11
_journal_name_full     'Acta Crystallographica, Section E'
_journal_year     2015
_journal_volume     71
_journal_issue      4
_journal_page_first     m93
_journal_page_last     m94
_journal_paper_category     HM
_journal_paper_doi     10.1107/S2056989015005022
_journal_coeditor_code     LR2133
_publ_contact_author_name     'Konstantin Obydennov'
_publ_contact_author_address
;
Ural Federal University
Mira 19 Ekaterinburg 620002
Russian Federation
;
_publ_contact_author_email     k.l.obydennov@urfu.ru
_publ_contact_author_fax     '8-(343)-375-48-18'
_publ_contact_author_phone     '8-(343)-375-48-18'
_publ_section_title
;\
Crystal structure of
bis{(<i>Z</i>)-(benzylamino)[(5<i>Z</i>)-2-(benzylimino-\k<i>N</i>)-5-(2-\
methoxy-2-oxoethylidene)-4-oxothiolan-3-ylidene]methanethiolato-\k<i>S</i>}\
copper(II)
;
_publ_section_title_footnote     .
loop_
    _publ_author_name
    _publ_author_address
    'Obydennov, Konstantin'
;
Ural Federal University
Mira 19 Ekaterinburg 620002
Russian Federation
;
    'Khamidullina, Liliya'
;
Ural Federal University
Mira 19 Ekaterinburg 620002
Russian Federation
;
    'Slepukhin, Pavel'
;
I. Postovsky Institute of Organic Synthesis
Kovalevskoy 22 Ekaterinburg 620090
Russian Federation
;
    'Morzherin, Yury'
;
Ural Federal University
Mira 19 Ekaterinburg 620002
Russian Federation
;
_publ_section_synopsis     .
