# Supplementary material for: Crystal structure of bis­{(Z)-(benzyl­amino)[(5Z)-2-(benzyl­imino-κN)-5-(2-meth­oxy-2-oxo­ethyl­idene)-4-oxo­thio­lan-3-yl­idene]methane­thiol­ato-κS}copper(II)
Source: Acta Crystallogr E Crystallogr Commun. 2015 Mar 21;71(Pt 4):m93–4. doi: 10.1107/S2056989015005022 (PMC4438821; doi:10.1107/S2056989015005022)
Supplement: Supplementary file 2 [file e-71-00m93-Isup2.hkl]

# 
# h,k,l, Fc-squared, Fo-squared, sigma(Fo-squared) and status flag 
# 
data_I
_shelx_title ' CF solution in P-1' 
_shelx_refln_list_code          4 
_shelx_F_calc_maximum      282.81 
_exptl_crystal_F_000       942.00 
_reflns_d_resolution_high  0.6944 
 
loop_ 
 _symmetry_equiv_pos_as_xyz 
 'x, y, z' 
 '-x, -y, -z' 
 
_cell_length_a    10.7595 
_cell_length_b    11.6318 
_cell_length_c    18.8162 
_cell_angle_alpha 104.846 
_cell_angle_beta   91.038 
_cell_angle_gamma 109.119 
 
_shelx_F_squared_multiplier     1.000 
 
loop_ 
 _refln_index_h 
 _refln_index_k 
 _refln_index_l 
 _refln_F_squared_calc 
 _refln_F_squared_meas 
 _refln_F_squared_sigma 
 _refln_observed_status 
   2   0   0      373.78      373.26     11.06 o 
   3   0   0    14196.48    15221.92    187.87 o 
   4   0   0      959.54      986.18     43.69 o 
   5   0   0      310.53      324.49     28.31 o 
   6   0   0      558.90      498.37     39.76 o 
   7   0   0      192.84      213.00     28.48 o 
   8   0   0       52.42       72.66     20.94 o 
   9   0   0      287.04      362.36     46.51 o 
  10   0   0      356.28      393.66     49.06 o 
  11   0   0       22.56       18.53     18.20 o 
  12   0   0       10.95       31.54     21.70 o 
  13   0   0        0.66       10.17     16.89 o 
 -13   1   0       31.72       39.15     22.51 o 
 -12   1   0        0.06        9.80     15.43 o 
 -11   1   0      110.52      134.00     32.40 o 
 -10   1   0      456.49      461.67     53.12 o 
  -9   1   0      149.03      188.15     31.28 o 
  -8   1   0      144.56      165.75     27.71 o 
  -7   1   0      804.58      769.79     52.53 o 
  -6   1   0      892.65      969.67     55.37 o 
  -5   1   0       20.31       11.19     10.48 o 
  -4   1   0     9089.55     9058.33    132.36 o 
  -3   1   0    72925.60    81618.80    238.27 o 
  -2   1   0     3308.99     3407.57     38.80 o 
  -1   1   0       27.65       31.61      3.32 o 
   1   1   0     2118.70     1921.83     52.01 o 
   2   1   0     1285.37     1496.97     23.33 o 
   3   1   0     1678.80     1720.34     37.17 o 
   4   1   0      616.41      685.09     27.29 o 
   5   1   0     1424.64     1447.65     58.22 o 
   6   1   0      510.37      543.60     42.42 o 
   7   1   0      981.30     1020.84     63.29 o 
   8   1   0      334.52      376.32     41.75 o 
   9   1   0      377.58      473.42     50.88 o 
  10   1   0       12.29       12.00     15.53 o 
  11   1   0       35.52       55.54     23.53 o 
  12   1   0       42.06       61.49     26.75 o 
  13   1   0       10.37        4.93     13.24 o 
 -14   2   0        5.47       -8.84     19.71 o 
 -13   2   0       35.69       31.31     21.18 o 
 -12   2   0       24.27       45.39     24.15 o 
 -11   2   0      228.89      288.00     44.92 o 
 -10   2   0      335.10      311.77     44.46 o 
  -9   2   0      157.59      217.72     34.56 o 
  -8   2   0       34.94       17.56     14.90 o 
  -7   2   0      927.11     1014.55     60.42 o 
  -6   2   0     6614.52     6573.72    142.22 o 
  -5   2   0     1145.08     1216.27     53.85 o 
  -4   2   0        4.72       20.66      9.12 o 
  -3   2   0    30146.73    33125.73    175.25 o 
  -2   2   0    23755.02    25978.82    152.03 o 
  -1   2   0     2725.11     2844.30     19.77 o 
   0   2   0     2850.03     2990.34     39.88 o 
   1   2   0     1865.00     1889.96     13.77 o 
   2   2   0      664.41      789.50     15.81 o 
   3   2   0      782.70      839.96     27.27 o 
   4   2   0      361.60      383.73     21.30 o 
   5   2   0     2916.59     3232.58    100.45 o 
   6   2   0     1638.34     1869.88     56.81 o 
   7   2   0       29.67       11.92     10.73 o 
   8   2   0       63.70       77.99     20.93 o 
   9   2   0      176.84      164.90     31.57 o 
  10   2   0       14.57        6.46     11.63 o 
  11   2   0        5.63       22.97     16.95 o 
  12   2   0        0.58       -7.08     12.43 o 
  13   2   0        0.01        5.32     14.12 o 
 -14   3   0        3.26        5.12     13.29 o 
 -13   3   0        0.63       -2.88     13.83 o 
 -12   3   0        5.33       17.42     15.21 o 
 -11   3   0       60.20       75.35     26.26 o 
 -10   3   0        0.17       -7.57     10.86 o 
  -9   3   0     1133.52      948.69     67.77 o 
  -8   3   0     1298.92     1250.86     72.37 o 
  -7   3   0        9.40       22.49     14.18 o 
  -6   3   0     9160.72     9478.12    163.16 o 
  -5   3   0     4860.27     5145.64    107.67 o 
  -4   3   0     5194.50     5592.80     53.33 o 
  -3   3   0     1384.03     1381.19     40.55 o 
  -2   3   0     7710.33     7791.02     44.90 o 
  -1   3   0      508.91      554.62      8.15 o 
   0   3   0      490.34      507.31      7.76 o 
   1   3   0      376.97      330.61      7.81 o 
   2   3   0     3274.37     3546.75     31.24 o 
   3   3   0      396.50      402.70     16.24 o 
   4   3   0        5.41        0.61      2.24 o 
   5   3   0        0.19        6.42      3.69 o 
   6   3   0      349.92      400.77     27.79 o 
   7   3   0      337.14      389.34     64.86 o 
   8   3   0       97.34      108.18     24.34 o 
   9   3   0       46.79       26.84     14.68 o 
  10   3   0        4.50       12.00     15.74 o 
  11   3   0        1.46        1.90     12.25 o 
  12   3   0        0.28        5.46     12.44 o 
 -14   4   0        2.04      -13.45     18.96 o 
 -13   4   0       10.44        7.03     13.30 o 
 -12   4   0      127.60      115.89     30.93 o 
 -11   4   0       67.24       81.09     24.53 o 
 -10   4   0       62.48       62.89     22.01 o 
  -9   4   0       96.08       85.20     21.47 o 
  -8   4   0       12.03        2.46      8.20 o 
  -7   4   0      132.66      105.11      9.66 o 
  -6   4   0       25.95       26.34      4.82 o 
  -5   4   0     5526.08     5361.23     60.77 o 
  -4   4   0     1038.00     1019.30     26.37 o 
  -3   4   0      250.83      273.11     15.59 o 
  -2   4   0     3181.79     3643.97     40.77 o 
  -1   4   0     1275.66     1342.47     18.22 o 
   0   4   0     4026.92     4433.71     34.88 o 
   1   4   0    12543.25    13169.39    104.50 o 
   2   4   0      304.45      268.83      8.68 o 
   3   4   0     5427.03     5826.53     83.77 o 
   4   4   0     1819.48     1685.39     46.66 o 
   5   4   0      108.37      105.32     12.75 o 
   6   4   0        3.30       -0.91      7.47 o 
   7   4   0       24.10       45.42     12.09 o 
   8   4   0        6.38       27.19     30.27 o 
   9   4   0        2.99       13.47     15.23 o 
  10   4   0       30.85       43.97     19.50 o 
  11   4   0        0.16       -3.19      8.17 o 
  12   4   0        2.37        6.51     12.54 o 
 -14   5   0       10.52       -3.49     12.90 o 
 -13   5   0        0.21        9.64     11.89 o 
 -12   5   0        3.68       -4.58     12.04 o 
 -11   5   0       59.86       23.32     18.36 o 
 -10   5   0      309.97      326.24     43.50 o 
  -9   5   0        1.44       -8.46     10.96 o 
  -8   5   0       78.14       80.55      7.77 o 
  -7   5   0       69.31       50.79     13.96 o 
  -6   5   0      439.55      473.37     20.18 o 
  -5   5   0       79.63       64.22      7.75 o 
  -4   5   0     3936.39     3932.93     63.60 o 
  -3   5   0     7756.94     7864.07     90.87 o 
  -2   5   0    11355.76    11737.18     50.04 o 
  -1   5   0       18.81       13.54      3.03 o 
   0   5   0     9391.11    10416.39     64.06 o 
   1   5   0      216.52      204.17      8.25 o 
   2   5   0        4.76        8.30      3.83 o 
   3   5   0      163.06      189.06     14.14 o 
   4   5   0      347.07      363.18     18.16 o 
   5   5   0      306.57      315.50     16.43 o 
   6   5   0      522.60      496.02     31.39 o 
   7   5   0      406.37      482.50     26.85 o 
   8   5   0       28.79       41.47     10.83 o 
   9   5   0       18.25       14.54      8.17 o 
  10   5   0        0.15       12.28     11.86 o 
  11   5   0        2.71      -11.32     14.99 o 
 -14   6   0       24.01       35.69     22.16 o 
 -13   6   0       37.15       56.28     25.37 o 
 -12   6   0       19.93       52.14     22.11 o 
 -11   6   0       14.45       21.79     16.59 o 
 -10   6   0        1.13        2.77     10.47 o 
  -9   6   0      138.04      125.31     24.72 o 
  -8   6   0      162.23      123.06     21.93 o 
  -7   6   0     1404.97     1271.53     51.45 o 
  -6   6   0      958.70      984.96     32.36 o 
  -5   6   0       34.48       35.73      7.40 o 
  -4   6   0      929.44      997.87     27.24 o 
  -3   6   0     2098.55     2327.37     40.08 o 
  -2   6   0     2455.57     2617.49     32.97 o 
  -1   6   0      153.14      129.21      7.18 o 
   0   6   0        7.23       14.99      2.16 o 
   1   6   0      193.12      213.65      9.03 o 
   2   6   0      310.70      280.14     13.36 o 
   3   6   0      740.09      744.22     29.47 o 
   4   6   0      158.69      163.22     15.29 o 
   5   6   0       32.34       36.47     10.93 o 
   6   6   0       23.56        6.45      6.23 o 
   7   6   0        0.94        4.78      6.22 o 
   8   6   0        2.08       12.07     14.80 o 
   9   6   0        1.25       14.53     46.78 o 
  10   6   0       10.20        9.52     14.94 o 
 -14   7   0        0.55        8.93     15.87 o 
 -13   7   0        0.18        9.56     18.80 o 
 -12   7   0       12.25       41.32     19.93 o 
 -11   7   0       47.06       19.09     14.99 o 
 -10   7   0       11.60       22.91     12.22 o 
  -9   7   0        4.72        7.75     11.05 o 
  -8   7   0        0.66      -17.62     17.62 o 
  -7   7   0       40.56       40.18     12.92 o 
  -6   7   0      508.05      484.53     36.66 o 
  -5   7   0     2131.35     2260.64     63.44 o 
  -4   7   0      769.10      738.01     25.45 o 
  -3   7   0       21.53        6.78      4.26 o 
  -2   7   0        1.40        3.87      2.38 o 
  -1   7   0       25.39       21.29      4.34 o 
   0   7   0      546.20      574.25     16.05 o 
   1   7   0        1.20        1.83      2.20 o 
   2   7   0       43.32       47.39      5.93 o 
   3   7   0      193.00      195.47     15.43 o 
   4   7   0       11.10        8.19      5.38 o 
   5   7   0        0.31        4.78      5.55 o 
   6   7   0       59.83       24.74     14.52 o 
   7   7   0       69.35       47.38     13.53 o 
   8   7   0        3.54        1.19     21.65 o 
   9   7   0       19.23       61.03     49.35 o 
 -15   8   0        1.06       -1.72     12.86 o 
 -14   8   0        1.64       33.05     15.24 o 
 -13   8   0        2.83        5.27      9.06 o 
 -12   8   0        2.32       -5.20     11.30 o 
 -11   8   0       13.91        7.52     12.01 o 
 -10   8   0        0.46      -16.79     16.79 o 
  -9   8   0      138.54      105.90     21.69 o 
  -8   8   0      379.01      320.19     37.68 o 
  -7   8   0        5.73       32.16     46.02 o 
  -6   8   0      243.79      268.50     22.06 o 
  -5   8   0      180.49      167.40     14.09 o 
  -4   8   0      685.36      663.91     25.01 o 
  -3   8   0     1580.33     1497.51     35.97 o 
  -2   8   0      160.68      157.91      7.43 o 
  -1   8   0      541.06      533.26     19.39 o 
   0   8   0       22.02        9.49      5.18 o 
   1   8   0      117.45      106.27      7.88 o 
   2   8   0       45.16       51.44      6.05 o 
   3   8   0      398.10      356.97     45.06 o 
   4   8   0      140.70      139.69     31.20 o 
   5   8   0       52.37       57.83     19.42 o 
   6   8   0      133.16       91.23     41.80 o 
   7   8   0        9.78        4.02     11.91 o 
   8   8   0        5.97       10.59     21.02 o 
   9   8   0        0.04       72.67     30.19 o 
 -14   9   0        0.70       22.24     31.31 o 
 -13   9   0        0.82       25.72     13.03 o 
 -12   9   0        1.91        2.94      9.51 o 
 -11   9   0        3.33        4.79     10.37 o 
 -10   9   0       52.80       37.42     18.85 o 
  -9   9   0        5.42       12.45     18.51 o 
  -8   9   0        0.88       -4.42     11.69 o 
  -7   9   0      210.33      188.52     20.62 o 
  -6   9   0      153.01      187.10     15.99 o 
  -5   9   0        9.99       11.36      5.30 o 
  -4   9   0      196.39      181.72     13.76 o 
  -3   9   0      310.15      325.90     17.21 o 
  -2   9   0      716.42      689.16     23.90 o 
  -1   9   0     1440.07     1531.12     54.62 o 
   0   9   0      250.78      251.72     22.44 o 
   1   9   0        6.28       10.85      6.39 o 
   2   9   0      755.31      657.16     35.93 o 
   3   9   0      182.49      220.03     39.23 o 
   4   9   0       37.10       26.94     18.69 o 
   5   9   0        1.41        4.53     11.25 o 
   6   9   0       26.96        4.14     11.49 o 
   7   9   0       44.52       42.64     14.96 o 
   8   9   0        7.63       38.67     22.79 o 
 -14  10   0        0.53       23.14     18.27 o 
 -13  10   0        0.58       29.30     13.95 o 
 -12  10   0       11.13       28.67     13.41 o 
 -11  10   0        9.90       16.65      8.64 o 
 -10  10   0       20.78       20.61      9.61 o 
  -9  10   0        1.50        0.88      7.67 o 
  -8  10   0        7.54       -5.13      9.44 o 
  -7  10   0       42.04       57.77      9.94 o 
  -6  10   0      839.29      822.23     42.46 o 
  -5  10   0      373.08      373.66     22.71 o 
  -4  10   0        3.73       14.06      9.95 o 
  -3  10   0       11.47       10.11     20.85 o 
  -2  10   0        9.03        0.73      7.24 o 
  -1  10   0      251.07      212.65     21.85 o 
   0  10   0      383.98      374.56     28.81 o 
   1  10   0       96.98       92.68     14.54 o 
   2  10   0        0.83       -1.10      6.28 o 
   3  10   0      136.27      136.70     30.04 o 
   4  10   0      211.01      285.79     48.50 o 
   5  10   0       42.42       77.58     29.90 o 
   6  10   0        7.96        2.53     17.71 o 
   7  10   0        8.40      -11.68     16.46 o 
 -14  11   0        0.03        3.61     15.18 o 
 -13  11   0        4.46        4.73      7.98 o 
 -12  11   0       14.15       -1.34      8.39 o 
 -11  11   0       22.17       23.56     10.83 o 
 -10  11   0       30.47       13.04      7.01 o 
  -9  11   0      167.53      172.48     33.89 o 
  -8  11   0       33.07       65.40     24.16 o 
  -7  11   0       58.64       73.28     17.85 o 
  -6  11   0        3.39       23.99     13.75 o 
  -5  11   0       48.84       55.89     14.40 o 
  -4  11   0      523.63      511.02     36.76 o 
  -3  11   0      579.00      549.88     38.00 o 
  -2  11   0      342.59      348.14     30.42 o 
  -1  11   0        4.41        7.79      6.70 o 
   0  11   0       28.60       15.99      6.19 o 
   1  11   0       67.46       63.05     12.43 o 
   2  11   0        1.38       -4.81     14.66 o 
   3  11   0        0.84      -12.07     14.68 o 
   4  11   0       49.32       84.09     30.47 o 
   5  11   0        5.35       25.29     23.22 o 
   6  11   0        0.97      -26.01     26.01 o 
 -12  12   0        1.89       14.73     17.95 o 
 -11  12   0        1.25       19.33     17.36 o 
 -10  12   0        0.49       19.43     15.27 o 
  -9  12   0       10.10       19.08     14.94 o 
  -8  12   0        6.66       26.14     16.68 o 
  -7  12   0      321.07      347.07     33.58 o 
  -6  12   0      426.35      453.19     38.08 o 
  -5  12   0      105.30      121.84     20.35 o 
  -4  12   0       20.91        6.29      9.41 o 
  -3  12   0        2.92      -10.95     10.95 o 
  -2  12   0       28.40        4.74      8.48 o 
  -1  12   0        6.99       12.24      7.50 o 
   0  12   0        4.77        6.22      7.26 o 
   1  12   0        8.03       19.36     17.77 o 
   2  12   0       15.99        6.65     12.96 o 
   3  12   0       33.86       15.06     16.70 o 
   4  12   0        0.67       -8.39     17.67 o 
 -10  13   0        3.64       -2.10      9.72 o 
  -9  13   0       10.82       12.05     15.61 o 
  -8  13   0        0.24       17.59     15.97 o 
  -7  13   0        8.00       21.34     18.08 o 
  -6  13   0       47.98       65.62     16.20 o 
  -5  13   0        8.66       12.81     10.56 o 
  -4  13   0       69.60       64.34     16.18 o 
  -3  13   0      199.35      186.30     24.79 o 
  -2  13   0       33.48       22.00      9.96 o 
  -1  13   0        2.28        8.37      7.21 o 
   0  13   0        3.14       26.45     23.17 o 
   1  13   0        7.16       -1.38     12.07 o 
   2  13   0      158.86      235.47     46.64 o 
  -9  14   0        1.58       22.83     18.29 o 
  -8  14   0       25.25       29.33     13.56 o 
  -7  14   0       13.16       21.23     12.97 o 
  -6  14   0       73.57       80.68     19.06 o 
  -5  14   0      141.62      153.07     24.26 o 
  -4  14   0      171.07      185.00     26.40 o 
  -3  14   0       14.25       25.03     11.77 o 
  -2  14   0       15.54       -1.71     24.13 o 
  -1  14   0      128.12      146.32     39.28 o 
   0  14   0      215.60      301.30     54.80 o 
  -8  15   0       85.11       85.78     30.05 o 
  -7  15   0       42.98       55.69     16.32 o 
  -6  15   0       40.28       55.35     17.45 o 
  -5  15   0      133.55      134.60     24.27 o 
  -4  15   0      116.15      130.52     24.16 o 
  -3  15   0      103.63      105.23     21.83 o 
   4 -16   1      135.41      145.98     34.01 o 
   2 -15   1        9.94        0.32     15.74 o 
   3 -15   1       25.92       12.13     15.18 o 
   4 -15   1       18.96       10.38     13.44 o 
   5 -15   1       16.05        3.12      8.11 o 
   6 -15   1      103.03      114.87     23.10 o 
   7 -15   1       53.37       95.81     21.72 o 
   8 -15   1        3.85       24.52     21.17 o 
  -1 -14   1       37.61       57.99     29.01 o 
   0 -14   1        0.48       42.36     24.78 o 
   1 -14   1       12.77       23.99     12.41 o 
   2 -14   1       83.54       73.86     16.71 o 
   3 -14   1      200.24      182.28     25.76 o 
   4 -14   1        8.34       14.41     11.13 o 
   5 -14   1       28.69       35.55     12.68 o 
   6 -14   1       50.59       44.42     13.67 o 
   7 -14   1        0.54       -1.26      9.05 o 
   8 -14   1        2.17       10.35     13.04 o 
   9 -14   1       11.61       18.26     17.15 o 
  -2 -13   1        8.73       12.42     16.17 o 
  -1 -13   1        1.69        8.30     15.34 o 
   0 -13   1        1.12       -6.96      7.55 o 
   1 -13   1       40.22       44.35     13.43 o 
   2 -13   1       21.53       16.34     23.02 o 
   3 -13   1        0.33      -10.11     10.64 o 
   4 -13   1       14.13       11.80      8.82 o 
   5 -13   1      103.24      141.72     23.11 o 
   6 -13   1       74.08       81.35     17.89 o 
   7 -13   1        2.85       -1.59      7.81 o 
   8 -13   1        3.61       -2.85     10.55 o 
   9 -13   1        0.21        5.27     11.79 o 
  10 -13   1        0.18        9.65     18.21 o 
  11 -13   1        0.72       12.44     16.59 o 
  -4 -12   1        3.93      -20.62     24.35 o 
  -3 -12   1        3.39       -9.39     17.99 o 
  -2 -12   1        1.04       -3.30     13.66 o 
  -1 -12   1        3.34        0.84      7.29 o 
   0 -12   1        0.27        1.53      5.98 o 
   1 -12   1        3.38       -0.08      6.96 o 
   2 -12   1        7.29        1.07      9.20 o 
   3 -12   1       13.99        6.13      7.71 o 
   4 -12   1      247.83      225.92     26.00 o 
   5 -12   1      431.67      481.48     37.57 o 
   6 -12   1      195.85      229.50     27.57 o 
   7 -12   1       15.19       23.30     13.10 o 
   8 -12   1       44.87       80.03     25.96 o 
   9 -12   1        0.38        9.71      9.52 o 
  10 -12   1        0.92       -5.33     12.60 o 
  11 -12   1        7.02       27.73     18.83 o 
  12 -12   1       25.88       52.47     22.78 o 
  -6 -11   1        0.70      -24.94     24.94 o 
  -5 -11   1      102.85      175.60     43.65 o 
  -4 -11   1       28.70       43.52     20.61 o 
  -3 -11   1        4.18       -3.81     14.45 o 
  -2 -11   1       93.68      103.08     16.91 o 
  -1 -11   1      185.17      216.70     23.88 o 
   0 -11   1       71.62       67.81     13.44 o 
   1 -11   1      655.53      643.38     39.96 o 
   2 -11   1      540.83      607.06     39.48 o 
   3 -11   1       29.03       33.27     13.74 o 
   4 -11   1      112.87      114.96     17.66 o 
   5 -11   1      104.28      103.84     17.61 o 
   6 -11   1        1.13        6.52     10.15 o 
   7 -11   1      334.68      336.07     31.87 o 
   8 -11   1      485.40      548.47     57.55 o 
   9 -11   1       55.68       56.54     22.99 o 
  10 -11   1       56.35       88.55     23.43 o 
  11 -11   1       22.08       18.45     10.45 o 
  12 -11   1       12.16        8.12      9.23 o 
  13 -11   1        1.70        6.00      7.60 o 
  14 -11   1        0.05       13.22     14.89 o 
  -8 -10   1        4.32       29.08     20.96 o 
  -7 -10   1        2.08      -20.43     20.43 o 
  -6 -10   1       29.59        6.10     28.49 o 
  -5 -10   1      135.52      211.90     43.10 o 
  -4 -10   1       22.86       51.37     22.69 o 
  -3 -10   1       69.71      104.42     29.25 o 
  -2 -10   1      724.02      720.17     61.32 o 
  -1 -10   1      122.16      119.21     16.72 o 
   0 -10   1       45.34       28.64      9.43 o 
   1 -10   1      297.27      248.03     33.70 o 
   2 -10   1       89.90       85.58     14.33 o 
   3 -10   1        6.04        2.92      7.59 o 
   4 -10   1      522.21      537.31     35.25 o 
   5 -10   1      991.53      999.54     33.45 o 
   6 -10   1       62.39       73.29     11.29 o 
   7 -10   1       20.17       26.42      8.23 o 
   8 -10   1        0.52       -6.10      6.10 o 
   9 -10   1       41.38       35.84     12.32 o 
  10 -10   1       38.06       28.72     10.13 o 
  11 -10   1       17.67       11.06      7.70 o 
  12 -10   1        5.75       24.74     11.91 o 
  13 -10   1       11.19       11.34      8.92 o 
  14 -10   1        3.31        5.19     11.17 o 
  -8  -9   1       12.63       27.56     15.35 o 
  -7  -9   1        0.41       -6.66     11.08 o 
  -6  -9   1        3.33       -7.01     12.30 o 
  -5  -9   1      236.11      266.37     44.84 o 
  -4  -9   1      354.14      401.63     52.80 o 
  -3  -9   1      402.86      453.83     52.42 o 
  -2  -9   1        0.12       -3.19     11.34 o 
  -1  -9   1      128.28      130.13     16.41 o 
   0  -9   1      718.93      742.16     38.11 o 
   1  -9   1      610.81      626.56     25.83 o 
   2  -9   1       33.44       35.44      5.20 o 
   3  -9   1       59.25       44.10      6.05 o 
   4  -9   1      173.43      165.31     12.75 o 
   5  -9   1      559.79      584.88     31.95 o 
   6  -9   1     1029.75     1081.74     41.00 o 
   7  -9   1      124.76      138.10     16.74 o 
   8  -9   1       52.44       38.71      9.64 o 
   9  -9   1       16.34       20.35      8.61 o 
  10  -9   1        9.77       15.06      8.22 o 
  11  -9   1        1.78       23.65     17.72 o 
  12  -9   1        2.87       12.87     12.64 o 
  13  -9   1        1.51       17.00     10.68 o 
  14  -9   1        2.80       19.64     13.17 o 
  -9  -8   1        0.11       75.52     28.59 o 
  -8  -8   1       16.75       24.23     12.94 o 
  -7  -8   1       27.79       23.77      9.96 o 
  -6  -8   1        0.37      -12.94     12.94 o 
  -5  -8   1       29.89       24.91     15.68 o 
  -4  -8   1        5.80        9.41     13.19 o 
  -3  -8   1      173.76      188.81     32.44 o 
  -2  -8   1       26.62       11.84      7.75 o 
  -1  -8   1      158.79      152.39     15.97 o 
   0  -8   1      312.68      323.06     14.14 o 
   1  -8   1       33.24       29.81      2.64 o 
   2  -8   1     1949.76     1944.03     24.85 o 
   3  -8   1     3264.81     3197.42     48.96 o 
   4  -8   1      993.07      999.47     26.02 o 
   5  -8   1     1045.94     1000.59     28.87 o 
   6  -8   1      377.15      386.90     17.95 o 
   7  -8   1      545.05      569.74     24.66 o 
   8  -8   1        0.55       19.39      7.30 o 
   9  -8   1       65.26       86.25     15.45 o 
  10  -8   1       47.78       61.98     14.29 o 
  11  -8   1        3.34        1.15      8.90 o 
  12  -8   1        0.16       20.92     18.26 o 
  13  -8   1        1.73       13.43     23.74 o 
  14  -8   1        0.03        5.29      9.59 o 
  -9  -7   1        0.09       24.58     35.67 o 
  -8  -7   1       44.71       44.82     14.35 o 
  -7  -7   1       14.61        9.34      8.29 o 
  -6  -7   1        4.11      -16.24     32.31 o 
  -5  -7   1       29.17       31.02     15.74 o 
  -4  -7   1     1385.39     1390.95     43.08 o 
  -3  -7   1      291.00      264.05     23.56 o 
  -2  -7   1       38.12       36.68      4.73 o 
  -1  -7   1      232.45      197.79     11.63 o 
   0  -7   1      254.32      235.78     11.41 o 
   1  -7   1     1521.70     1552.52     76.37 o 
   2  -7   1     5759.48     5871.10     40.59 o 
   3  -7   1     1643.49     1757.17     31.22 o 
   4  -7   1      917.41      878.38     23.45 o 
   5  -7   1      612.42      589.57     19.99 o 
   6  -7   1      817.72      880.60     28.38 o 
   7  -7   1      195.50      161.62     14.50 o 
   8  -7   1      103.35       99.87     10.88 o 
   9  -7   1       12.18      -12.46     13.88 o 
  10  -7   1        2.53      -10.49     14.29 o 
  11  -7   1      200.31      260.33     40.97 o 
  12  -7   1      167.37      180.28     37.74 o 
  13  -7   1       22.05       52.43     16.89 o 
  14  -7   1       14.70       42.42     14.49 o 
 -10  -6   1        6.27       11.28      8.51 o 
  -9  -6   1        0.74        1.35      8.42 o 
  -8  -6   1       77.73       74.70     14.71 o 
  -7  -6   1      812.32      844.06     31.73 o 
  -6  -6   1      420.00      438.32     21.11 o 
  -5  -6   1       14.20       25.57      5.97 o 
  -4  -6   1       88.71       69.80      9.66 o 
  -3  -6   1      183.02      177.40     13.45 o 
  -2  -6   1      786.28      716.70     34.80 o 
  -1  -6   1     1546.84     1395.41     44.41 o 
   0  -6   1       18.21       13.46      1.98 o 
   1  -6   1       81.69       68.11      4.88 o 
   2  -6   1     3918.72     3970.81     40.55 o 
   3  -6   1     5556.78     5489.72     89.47 o 
   4  -6   1     2274.43     2207.39     35.00 o 
   5  -6   1      776.51      752.68     27.57 o 
   6  -6   1      599.64      585.58     25.03 o 
   7  -6   1       58.27       72.31      9.56 o 
   8  -6   1      967.74      917.32     36.02 o 
   9  -6   1      425.10      414.47     45.29 o 
  10  -6   1      119.81      102.85     24.86 o 
  11  -6   1      129.27      122.64     29.63 o 
  12  -6   1        4.24       15.62     16.31 o 
  13  -6   1       32.00       67.63     25.44 o 
  14  -6   1       29.84       35.19     21.84 o 
 -12  -5   1        1.42       -7.91     16.27 o 
 -11  -5   1        0.61       26.56     17.58 o 
 -10  -5   1       46.92       48.06     20.89 o 
  -9  -5   1      104.44      159.88     65.88 o 
  -8  -5   1      164.61      172.15     23.43 o 
  -7  -5   1       16.06       28.29     11.05 o 
  -6  -5   1      379.56      386.21     29.22 o 
  -5  -5   1     1382.97     1420.63     71.60 o 
  -4  -5   1      958.43      967.74     32.36 o 
  -3  -5   1      330.40      350.07     15.16 o 
  -2  -5   1      437.98      478.69     13.30 o 
  -1  -5   1     5039.38     5662.24     38.51 o 
   0  -5   1    14301.62    15102.09    185.44 o 
   1  -5   1    20418.20    21492.96    101.00 o 
   2  -5   1     2839.03     2893.30     39.08 o 
   3  -5   1      308.74      333.66      9.18 o 
   4  -5   1      765.96      795.43     21.92 o 
   5  -5   1     3716.33     3828.43     58.67 o 
   6  -5   1     1525.56     1521.30     37.36 o 
   7  -5   1      480.23      391.37     18.98 o 
   8  -5   1        0.06       -3.12      3.65 o 
   9  -5   1      147.91      174.23     29.83 o 
  10  -5   1      325.62      411.71     48.58 o 
  11  -5   1      261.14      249.19     39.99 o 
  12  -5   1        7.04       16.11     16.32 o 
  13  -5   1        1.61       -8.26     15.34 o 
  14  -5   1        0.90       12.67     16.33 o 
 -12  -4   1        2.71        8.84     13.46 o 
 -11  -4   1        3.60       12.85     15.08 o 
 -10  -4   1       52.49       32.50     16.89 o 
  -9  -4   1      124.83      148.39     31.30 o 
  -8  -4   1      223.71      291.02     52.51 o 
  -7  -4   1      191.21      180.37     20.95 o 
  -6  -4   1      476.61      448.81     32.94 o 
  -5  -4   1        2.85        3.95     10.86 o 
  -4  -4   1     1861.09     2045.50     69.83 o 
  -3  -4   1     4504.11     4942.89     95.32 o 
  -2  -4   1     8628.57     9003.32     48.50 o 
  -1  -4   1       13.31       11.06      1.74 o 
   0  -4   1        3.75        5.14      2.67 o 
   1  -4   1     2601.16     2789.78     19.41 o 
   2  -4   1     1565.80     1585.54     14.58 o 
   3  -4   1     5334.50     5327.97     92.71 o 
   4  -4   1     9336.71     9655.54     81.69 o 
   5  -4   1      461.40      539.40     37.49 o 
   6  -4   1      536.84      509.25     38.80 o 
   7  -4   1     1655.26     1598.60     73.74 o 
   8  -4   1      726.91      667.50     53.29 o 
   9  -4   1        2.73      -13.17     13.17 o 
  10  -4   1       28.58       34.35     17.41 o 
  11  -4   1       14.62       24.09     19.02 o 
  12  -4   1       13.53       -0.09     11.31 o 
  13  -4   1        5.02       12.70     17.62 o 
  14  -4   1        5.35       15.62     17.82 o 
 -12  -3   1       32.86       64.19     26.56 o 
 -11  -3   1       46.46       53.22     23.03 o 
 -10  -3   1       40.75       49.18     18.47 o 
  -9  -3   1       38.70       45.21     18.77 o 
  -8  -3   1        1.22       40.44     77.01 o 
  -7  -3   1      480.48      515.18     40.70 o 
  -6  -3   1     2849.64     3089.57     75.51 o 
  -5  -3   1     1099.35     1065.15     56.58 o 
  -4  -3   1      421.37      436.99     16.96 o 
  -3  -3   1      866.11     1109.47     46.10 o 
  -2  -3   1     2081.26     2145.70     39.84 o 
  -1  -3   1     2949.04     3122.09     19.14 o 
   0  -3   1     6733.38     7223.85     45.46 o 
   1  -3   1     3750.27     3842.41     21.42 o 
   2  -3   1      581.44      631.33     12.14 o 
   3  -3   1       48.94       36.63      4.83 o 
   4  -3   1     1029.93     1071.29     43.98 o 
   5  -3   1       70.96      107.35     16.13 o 
   6  -3   1      305.15      292.31     31.23 o 
   7  -3   1      247.23      185.62     27.42 o 
   8  -3   1      283.07      315.61     38.02 o 
   9  -3   1      268.36      268.16     36.97 o 
  10  -3   1       89.65       94.61     25.34 o 
  11  -3   1       41.99       61.32     23.62 o 
  12  -3   1        5.77       14.88     15.55 o 
  13  -3   1       15.54       -6.75     14.40 o 
  14  -3   1        2.11        8.36     14.24 o 
 -13  -2   1        0.90        0.86     14.58 o 
 -12  -2   1        7.42        6.81     12.94 o 
 -11  -2   1        0.37        4.48     14.18 o 
 -10  -2   1       34.05       34.51     14.75 o 
  -9  -2   1      342.22      354.51     44.61 o 
  -8  -2   1      256.61      246.12     35.82 o 
  -7  -2   1       16.99       55.23     28.61 o 
  -6  -2   1      204.16      188.19     20.33 o 
  -5  -2   1      183.34      228.30     20.96 o 
  -4  -2   1      809.67      764.34     48.54 o 
  -3  -2   1     3647.50     3552.16     43.70 o 
  -2  -2   1     4513.90     4892.83     35.81 o 
  -1  -2   1      229.88      202.17      6.19 o 
   0  -2   1      152.83      235.28      7.54 o 
   1  -2   1    20888.53    22403.24    196.16 o 
   2  -2   1      970.93      933.93     16.52 o 
   3  -2   1    11452.14    13233.16     94.16 o 
   4  -2   1     1632.90     1638.95     55.57 o 
   5  -2   1     2011.36     2092.83     70.05 o 
   6  -2   1      161.72      192.35     25.25 o 
   7  -2   1      823.22      846.31     56.19 o 
   8  -2   1      364.20      408.91     42.28 o 
   9  -2   1      454.01      388.17     45.07 o 
  10  -2   1      125.19      168.56     35.25 o 
  11  -2   1        1.33        8.50     17.14 o 
  12  -2   1        2.06        6.34     14.64 o 
  13  -2   1       12.60        0.81     15.72 o 
 -13  -1   1        1.94        2.93     13.24 o 
 -12  -1   1       31.14       25.68     18.50 o 
 -11  -1   1       76.32      106.02     29.04 o 
 -10  -1   1       14.73       44.22     21.85 o 
  -9  -1   1       11.97       31.47     18.44 o 
  -8  -1   1       14.12       -6.80     11.18 o 
  -7  -1   1        2.90        4.10      9.13 o 
  -6  -1   1       56.66       40.94     13.14 o 
  -5  -1   1      132.65      145.54     11.39 o 
  -4  -1   1     2638.54     2813.88     39.25 o 
  -3  -1   1      429.49      465.55     12.61 o 
  -2  -1   1    21360.44    22644.75    180.13 o 
  -1  -1   1     7485.79     8798.09     65.89 o 
   1  -1   1     3885.07     1708.60    373.28 o 
   2  -1   1     3277.33     3465.12     39.88 o 
   3  -1   1     3190.29     3277.93     48.16 o 
   4  -1   1     1082.98     1093.81     46.41 o 
   5  -1   1      177.42      149.51     20.68 o 
   6  -1   1       90.70       57.31     14.10 o 
   7  -1   1      407.41      443.17     40.48 o 
   8  -1   1       61.27       60.32     19.24 o 
   9  -1   1       62.86       65.19     21.42 o 
  10  -1   1      120.21      129.73     27.40 o 
  11  -1   1       20.87       16.47     15.02 o 
  12  -1   1       12.32       -8.48     18.43 o 
  13  -1   1        7.16       19.36     19.96 o 
 -13   0   1        0.34       25.35     19.20 o 
 -12   0   1       14.36        6.53     14.12 o 
 -11   0   1        5.37       12.19     18.19 o 
 -10   0   1       29.08       33.24     20.48 o 
  -9   0   1      139.01      175.76     32.68 o 
  -8   0   1      166.27      167.25     27.18 o 
  -7   0   1      550.17      553.27     22.18 o 
  -6   0   1       45.19       46.73      6.31 o 
  -5   0   1     2435.19     2408.11     39.08 o 
  -4   0   1     1192.78     1272.28     25.09 o 
  -3   0   1    10377.50    11741.53     64.02 o 
  -2   0   1     4232.76     5030.67     35.28 o 
   2   0   1        8.58       49.02      8.93 o 
   3   0   1      323.78      329.59     12.78 o 
   4   0   1      117.66      119.84     17.60 o 
   5   0   1        5.77       -7.89     10.61 o 
   6   0   1      702.20      731.25     49.03 o 
   7   0   1     1434.69     1436.64     74.70 o 
   8   0   1      409.18      550.79     50.77 o 
   9   0   1      179.50      235.63     38.67 o 
  10   0   1       96.02      130.41     31.83 o 
  11   0   1       74.45       84.22     28.07 o 
  12   0   1       11.02       11.79     19.22 o 
  13   0   1        2.51       -4.40     15.48 o 
 -13   1   1       14.64        5.46     15.40 o 
 -12   1   1       31.27       48.75     21.22 o 
 -11   1   1      104.70      125.47     31.48 o 
 -10   1   1      140.82      171.47     32.56 o 
  -9   1   1        3.48        2.74     10.67 o 
  -8   1   1      324.12      264.40     27.70 o 
  -7   1   1      229.78      198.41     10.95 o 
  -6   1   1     3441.14     3353.39    246.59 o 
  -5   1   1      387.59      426.83     32.69 o 
  -4   1   1     2353.51     2599.76     69.39 o 
  -3   1   1    31080.67    34707.47    501.67 o 
  -2   1   1     7119.01     7460.97     59.15 o 
  -1   1   1      377.70      316.22     57.56 o 
   1   1   1     1147.82     1164.63     16.21 o 
   2   1   1     1283.79     1367.75     22.66 o 
   3   1   1     2692.61     2999.69     55.71 o 
   4   1   1     2631.85     2888.13     55.23 o 
   5   1   1       90.87       95.42     18.47 o 
   6   1   1      225.72      232.08     29.73 o 
   7   1   1      324.93      315.51     35.86 o 
   8   1   1        7.77        7.44     11.53 o 
   9   1   1        4.79       13.19     16.91 o 
  10   1   1       20.32       30.22     20.38 o 
  11   1   1        0.12        9.02     16.76 o 
  12   1   1       10.64        1.27     14.56 o 
  13   1   1        7.06      -14.44     17.77 o 
 -14   2   1        0.03       10.52     18.92 o 
 -13   2   1        0.18       15.96     19.47 o 
 -12   2   1        1.24        1.90     14.78 o 
 -11   2   1        0.46       27.39     20.91 o 
 -10   2   1       32.18       24.55     15.55 o 
  -9   2   1      231.49      245.13     34.96 o 
  -8   2   1      302.36      269.74     32.62 o 
  -7   2   1      610.57      594.71     45.83 o 
  -6   2   1     6187.91     6880.49    141.16 o 
  -5   2   1      203.77      207.43     22.63 o 
  -4   2   1     2154.90     1892.57     60.23 o 
  -3   2   1     7846.64     9322.15    165.05 o 
  -2   2   1     8390.75     8175.12     84.35 o 
  -1   2   1      484.44      453.86     10.03 o 
   0   2   1      727.19      810.56     16.64 o 
   1   2   1     2457.03     2562.26     29.81 o 
   2   2   1      535.81      610.36     11.74 o 
   3   2   1      104.96       92.78      5.93 o 
   4   2   1       94.87       85.78     11.07 o 
   5   2   1        1.93       20.00     18.58 o 
   6   2   1      820.11      960.45     60.02 o 
   7   2   1       47.50       23.12     13.06 o 
   8   2   1        1.16       -4.41     12.94 o 
   9   2   1       12.42       10.40     12.38 o 
  10   2   1       17.43       31.27     17.29 o 
  11   2   1        5.09        1.05     13.03 o 
  12   2   1       10.06       -7.59     15.71 o 
 -14   3   1        0.87       20.89     21.17 o 
 -13   3   1       11.53       11.28     15.27 o 
 -12   3   1       22.62       35.16     17.32 o 
 -11   3   1        1.95       -0.40     12.11 o 
 -10   3   1       61.81       53.53     18.49 o 
  -9   3   1      375.35      275.94     36.27 o 
  -8   3   1       16.72        5.78     13.25 o 
  -7   3   1       42.71       25.93     11.23 o 
  -6   3   1     1558.69     1661.27     68.46 o 
  -5   3   1       43.48       37.61      8.60 o 
  -4   3   1      202.24      178.72     10.13 o 
  -3   3   1       26.96       61.98      5.54 o 
  -2   3   1      278.80      269.10      9.32 o 
  -1   3   1     2123.59     2129.75     23.63 o 
   0   3   1     1005.66     1054.35     20.92 o 
   1   3   1       91.40      122.79      4.60 o 
   2   3   1      418.31      572.19     13.93 o 
   3   3   1      472.72      524.90     15.10 o 
   4   3   1       27.29       39.20      8.50 o 
   5   3   1       13.17       13.80      5.10 o 
   6   3   1        5.17       -0.99      4.72 o 
   7   3   1       43.28       57.31     36.54 o 
   8   3   1       75.26       73.33     20.06 o 
   9   3   1        6.78        8.33     10.75 o 
  10   3   1       10.11       14.78     14.63 o 
  11   3   1        0.14      -11.45     11.91 o 
  12   3   1        0.03      -10.40     10.40 o 
 -14   4   1        3.93        0.58     11.43 o 
 -13   4   1        1.56      -15.93     15.93 o 
 -12   4   1       56.17       48.68     22.99 o 
 -11   4   1       50.55       39.10     17.31 o 
 -10   4   1       23.05        8.73     11.00 o 
  -9   4   1      833.10      723.84     58.83 o 
  -8   4   1        6.36      -11.25     14.42 o 
  -7   4   1       26.35       31.54     14.72 o 
  -6   4   1     1061.56     1122.02     56.19 o 
  -5   4   1        4.08       -2.71      8.68 o 
  -4   4   1     2037.86     2017.81     61.61 o 
  -3   4   1     3544.84     3720.75     51.47 o 
  -2   4   1       93.02       93.50      7.71 o 
  -1   4   1      299.50      322.02     10.27 o 
   0   4   1     4459.43     4944.78     64.49 o 
   1   4   1      477.44      458.27      9.79 o 
   2   4   1     1260.79     1282.51     20.91 o 
   3   4   1       60.63       64.32      6.10 o 
   4   4   1       40.38       36.68      4.31 o 
   5   4   1      110.75       90.28      7.22 o 
   6   4   1       30.67       32.38      8.70 o 
   7   4   1      274.28      268.22     20.00 o 
   8   4   1       28.24       29.51     10.17 o 
   9   4   1       28.02       37.10     11.78 o 
  10   4   1       23.56       35.68     12.55 o 
  11   4   1        4.10        9.98      8.85 o 
  12   4   1        3.95       22.66     17.11 o 
 -14   5   1       10.32        4.50     13.15 o 
 -13   5   1        4.35       17.67     18.68 o 
 -12   5   1       62.96       33.33     19.57 o 
 -11   5   1       16.82       18.00     14.87 o 
 -10   5   1       36.39       28.42     16.22 o 
  -9   5   1      454.91      402.09     44.17 o 
  -8   5   1       30.48        3.71     13.87 o 
  -7   5   1       60.65       53.62     13.17 o 
  -6   5   1      364.01      336.06     30.89 o 
  -5   5   1      356.78      378.49     13.38 o 
  -4   5   1      398.86      353.26     20.48 o 
  -3   5   1       31.06       26.27      7.52 o 
  -2   5   1      114.51      162.23      6.84 o 
  -1   5   1     1323.25     1254.65     26.72 o 
   0   5   1      319.47      550.53     13.91 o 
   1   5   1        6.90        1.98      1.99 o 
   2   5   1        0.04        2.47      2.34 o 
   3   5   1      301.58      296.30     13.69 o 
   4   5   1      508.58      520.15     18.81 o 
   5   5   1     1971.83     1990.75     48.95 o 
   6   5   1      221.12      226.16     15.29 o 
   7   5   1       68.35       97.41     12.15 o 
   8   5   1        0.09        5.51      6.50 o 
   9   5   1        1.16       -0.89      6.85 o 
  10   5   1       18.53       14.18     12.12 o 
  11   5   1        0.19      -15.42     18.54 o 
 -14   6   1        0.12       -2.36     11.96 o 
 -13   6   1        7.89        7.84     15.46 o 
 -12   6   1       83.78       67.41     24.79 o 
 -11   6   1        0.08       -6.05     11.79 o 
 -10   6   1       10.74       -9.80     16.03 o 
  -9   6   1      147.87       97.03     19.45 o 
  -8   6   1      162.53      175.67     26.84 o 
  -7   6   1        1.60       -8.54     10.18 o 
  -6   6   1      621.33      538.10     16.24 o 
  -5   6   1     1518.44     1449.76     82.49 o 
  -4   6   1     1075.50     1070.42     37.79 o 
  -3   6   1        3.13        8.99      4.16 o 
  -2   6   1      293.35      287.46      8.96 o 
  -1   6   1        1.48        3.42      2.41 o 
   0   6   1        1.16        2.40      2.82 o 
   1   6   1      564.89      554.03     18.51 o 
   2   6   1      643.23      628.49     21.06 o 
   3   6   1      493.23      470.56     25.47 o 
   4   6   1        8.45        7.47      5.40 o 
   5   6   1      383.56      420.97     22.70 o 
   6   6   1        7.21        8.42      5.59 o 
   7   6   1       70.03       68.38     11.86 o 
   8   6   1       56.89       88.35     22.87 o 
   9   6   1       10.62       21.74     34.60 o 
  10   6   1        6.05       -3.75     13.06 o 
 -14   7   1        2.97       11.03     17.13 o 
 -13   7   1        0.24        3.60     17.12 o 
 -12   7   1       81.78       60.30     23.02 o 
 -11   7   1        9.41       -9.78     15.49 o 
 -10   7   1        7.20      -10.25     15.05 o 
  -9   7   1       76.71       58.98     16.24 o 
  -8   7   1        0.35      -10.44     13.98 o 
  -7   7   1       31.88       25.38     11.60 o 
  -6   7   1       37.53       17.72      9.66 o 
  -5   7   1      560.52      580.08     46.73 o 
  -4   7   1      163.43      171.58     13.11 o 
  -3   7   1       86.90       90.34      9.20 o 
  -2   7   1      341.94      298.73     11.81 o 
  -1   7   1       48.00       60.04      7.00 o 
   0   7   1       72.81       86.16      6.32 o 
   1   7   1        1.88       -0.22      3.15 o 
   2   7   1      341.49      361.49     16.65 o 
   3   7   1      281.86      290.33     28.84 o 
   4   7   1       80.88       71.92     12.39 o 
   5   7   1      138.75      143.11     16.91 o 
   6   7   1      145.08       79.60     18.37 o 
   7   7   1       10.78        8.48      7.52 o 
   8   7   1       40.42       57.48     16.56 o 
   9   7   1        1.72       34.60     50.97 o 
 -15   8   1        7.65       38.40     21.71 o 
 -14   8   1        0.41        3.66     14.43 o 
 -13   8   1        0.52      -12.58     17.67 o 
 -12   8   1        0.02       -7.45     12.53 o 
 -11   8   1        2.98       -1.56     13.65 o 
 -10   8   1        7.25       -9.45     14.47 o 
  -9   8   1        0.55      -15.12     15.12 o 
  -8   8   1        1.51       -1.68      7.54 o 
  -7   8   1        0.17       14.50     13.25 o 
  -6   8   1       35.23       26.84     18.61 o 
  -5   8   1       16.79       19.94      7.80 o 
  -4   8   1       92.59      123.75     11.22 o 
  -3   8   1     1605.04     1638.98     39.35 o 
  -2   8   1     2444.78     2280.93     33.51 o 
  -1   8   1      228.31      191.84     12.72 o 
   0   8   1       52.18       49.29      9.67 o 
   1   8   1      133.40      122.08      9.76 o 
   2   8   1      587.65      535.04     20.81 o 
   3   8   1      826.98      861.66     70.04 o 
   4   8   1       11.68        2.68     11.87 o 
   5   8   1        0.33       -1.20     12.69 o 
   6   8   1       24.74        9.75     21.96 o 
   7   8   1       14.62        4.35      8.53 o 
   8   8   1       21.45       30.43     14.10 o 
   9   8   1       10.80       90.04     31.24 o 
 -14   9   1        0.04       28.44     24.35 o 
 -13   9   1        0.16        8.96     15.24 o 
 -12   9   1        0.58        7.46     11.65 o 
 -11   9   1        0.71        6.13     11.85 o 
 -10   9   1       62.46       49.87     18.01 o 
  -9   9   1      116.81      110.53     23.37 o 
  -8   9   1        0.77        2.94     13.19 o 
  -7   9   1      173.46      167.41     18.76 o 
  -6   9   1      338.47      347.48     21.66 o 
  -5   9   1      270.78      252.99     17.38 o 
  -4   9   1      778.98      757.76     29.21 o 
  -3   9   1      231.76      204.80     14.59 o 
  -2   9   1       54.22       54.06      8.11 o 
  -1   9   1      688.16      683.40     36.93 o 
   0   9   1     1866.25     1889.23     65.95 o 
   1   9   1      653.62      645.76     35.71 o 
   2   9   1       22.85       15.21      5.88 o 
   3   9   1      503.59      486.56     55.04 o 
   4   9   1      255.69      277.36     43.91 o 
   5   9   1      217.63      228.69     42.19 o 
   6   9   1      186.84      185.96     28.09 o 
   7   9   1       78.84       74.35     17.85 o 
   8   9   1        1.46       19.14     17.34 o 
 -14  10   1        2.68       39.38     23.25 o 
 -13  10   1       45.74       56.58     17.45 o 
 -12  10   1       58.68       59.93     16.62 o 
 -11  10   1        1.17       -0.26     11.82 o 
 -10  10   1       82.75       82.50     17.36 o 
  -9  10   1      209.65      227.45     25.64 o 
  -8  10   1      105.75       92.60     16.12 o 
  -7  10   1      142.38      146.02     16.83 o 
  -6  10   1       79.42       67.06     12.58 o 
  -5  10   1      972.51     1011.11     35.91 o 
  -4  10   1     1448.60     1406.94     40.77 o 
  -3  10   1     1391.72     1297.92     55.44 o 
  -2  10   1      148.68      171.96     24.57 o 
  -1  10   1      223.64      205.66     21.58 o 
   0  10   1      555.71      513.51     34.04 o 
   1  10   1      224.93      238.37     22.81 o 
   2  10   1      275.59      266.98     24.22 o 
   3  10   1      315.40      365.90     51.25 o 
   4  10   1       10.69       32.28     24.57 o 
   5  10   1       74.17       89.82     31.38 o 
   6  10   1       29.17       19.35     29.60 o 
 -14  11   1        0.08       11.35     15.07 o 
 -13  11   1        2.18       12.05     12.64 o 
 -12  11   1       10.26        5.29     11.83 o 
 -11  11   1       40.16       33.33     12.09 o 
 -10  11   1       32.01       39.72     12.90 o 
  -9  11   1       30.31       26.75      9.76 o 
  -8  11   1      305.94      323.31     43.98 o 
  -7  11   1      507.85      587.47     41.77 o 
  -6  11   1      930.56      941.53     52.79 o 
  -5  11   1      262.77      287.83     29.81 o 
  -4  11   1       61.35       62.38     16.98 o 
  -3  11   1      187.13      162.42     20.12 o 
  -2  11   1      357.57      340.85     30.29 o 
  -1  11   1       78.09       79.86     16.92 o 
   0  11   1       36.56       46.23     11.86 o 
   1  11   1       30.82       37.63     10.75 o 
   2  11   1      109.41      116.63     30.49 o 
   3  11   1       48.10       70.85     24.79 o 
   4  11   1      247.43      308.22     53.32 o 
   5  11   1      195.31      267.17     50.92 o 
 -11  12   1       12.53       40.21     20.46 o 
 -10  12   1       22.73       36.05     18.96 o 
  -9  12   1       63.14       93.86     27.11 o 
  -8  12   1       43.91       78.65     23.62 o 
  -7  12   1        4.64       24.97     15.49 o 
  -6  12   1      180.18      198.72     26.91 o 
  -5  12   1      478.57      495.74     39.38 o 
  -4  12   1       34.61       41.74     12.60 o 
  -3  12   1        6.17      -12.40     12.40 o 
  -2  12   1        9.86      -12.46     12.46 o 
  -1  12   1        2.44        7.38     10.85 o 
   0  12   1       70.75       95.68     28.09 o 
   1  12   1      380.28      386.22     55.73 o 
   2  12   1      175.68      186.23     39.68 o 
   3  12   1       25.45        9.49     14.09 o 
 -10  13   1       17.56       61.09     27.21 o 
  -9  13   1      107.23      169.10     37.11 o 
  -8  13   1       63.86       72.69     23.38 o 
  -7  13   1        7.08        7.21      8.20 o 
  -6  13   1       51.54       64.63     16.11 o 
  -5  13   1      191.31      213.22     27.51 o 
  -4  13   1       96.27       92.77     18.53 o 
  -3  13   1       19.03       12.61      9.63 o 
  -2  13   1      207.88      207.13     26.39 o 
  -1  13   1       63.18       55.05     15.13 o 
   0  13   1        5.56        9.93     16.11 o 
   1  13   1        0.08        0.80     14.71 o 
   2  13   1       23.33       39.66     23.32 o 
  -9  14   1       42.41       63.73     26.69 o 
  -8  14   1       33.22       57.87     17.17 o 
  -7  14   1        8.90       24.71     13.42 o 
  -6  14   1        0.24        0.19     12.74 o 
  -5  14   1       22.27       21.92     11.41 o 
  -4  14   1      106.99      109.29     21.21 o 
  -3  14   1       80.57       65.64     16.03 o 
  -2  14   1        5.43       -3.42      9.71 o 
  -1  14   1       82.87      106.97     35.57 o 
   0  14   1      366.74      436.94     66.17 o 
  -8  15   1       51.24       21.74     21.29 o 
  -7  15   1      201.00      213.90     30.94 o 
  -6  15   1      128.56      155.37     26.33 o 
  -5  15   1        6.43        4.61     15.74 o 
  -4  15   1       50.49       60.19     16.16 o 
  -3  15   1      279.51      308.39     46.02 o 
   3 -16   2       54.36       47.79     21.12 o 
   4 -16   2        1.05        4.57      8.62 o 
   6 -16   2       76.01      126.01     37.84 o 
   7 -16   2       34.15       47.96     25.08 o 
   1 -15   2        5.92       11.04     14.87 o 
   2 -15   2       56.10       34.92     12.24 o 
   3 -15   2       28.70       15.63      7.57 o 
   4 -15   2       15.59        9.05      9.57 o 
   5 -15   2       46.44       35.49     13.46 o 
   6 -15   2       42.48       36.40     15.02 o 
   7 -15   2        1.19        1.70      8.01 o 
   8 -15   2       14.53       52.49     25.70 o 
  -1 -14   2       15.63       28.70     23.13 o 
   0 -14   2        0.38      -11.85     18.96 o 
   1 -14   2       30.70       31.84     14.23 o 
   2 -14   2       60.59       50.17     13.39 o 
   3 -14   2       24.63       17.85      9.80 o 
   4 -14   2       79.64       93.75     19.72 o 
   5 -14   2       54.88       56.44     16.09 o 
   6 -14   2       12.71       14.56     10.79 o 
   7 -14   2       25.12       23.57     11.97 o 
   8 -14   2       51.45       28.88     15.65 o 
   9 -14   2        3.30       -2.27     11.48 o 
  -3 -13   2        0.82      -24.25     25.05 o 
  -2 -13   2        7.80      -14.52     16.88 o 
  -1 -13   2       14.82        7.45     12.24 o 
   0 -13   2       15.90       13.71      8.83 o 
   1 -13   2        1.29       -0.99      7.21 o 
   2 -13   2       22.86        6.25     12.82 o 
   3 -13   2       52.65       31.77     19.49 o 
   4 -13   2      486.54      476.34     39.47 o 
   5 -13   2      371.09      405.27     36.03 o 
   6 -13   2        0.13        0.65      8.77 o 
   7 -13   2        0.12        2.77      7.15 o 
   8 -13   2        1.08       -1.02      8.80 o 
   9 -13   2        4.03       21.19     15.91 o 
  10 -13   2        1.81       19.35     17.57 o 
  11 -13   2        5.92       14.89     16.73 o 
  -4 -12   2       21.31       14.54     13.82 o 
  -3 -12   2       65.55       70.47     24.27 o 
  -2 -12   2       34.61       64.41     26.36 o 
  -1 -12   2       12.89       17.66      9.07 o 
   0 -12   2       13.73       18.03      9.55 o 
   1 -12   2      113.08      105.47     18.18 o 
   2 -12   2       99.84       97.10     20.53 o 
   3 -12   2      142.32      111.45     25.36 o 
   4 -12   2       73.33       85.08     16.33 o 
   5 -12   2       12.09       14.04     10.21 o 
   6 -12   2      327.72      370.10     34.14 o 
   7 -12   2      237.00      251.51     27.91 o 
   8 -12   2       50.05       60.11     23.42 o 
   9 -12   2        2.41       -7.88     12.29 o 
  10 -12   2        0.81       -5.18     12.95 o 
  11 -12   2        0.23       -0.33     13.60 o 
  12 -12   2       15.61       18.70     14.74 o 
  -6 -11   2      116.98      106.90     62.86 o 
  -5 -11   2       21.20       30.80     21.51 o 
  -4 -11   2        7.76       15.58     16.50 o 
  -3 -11   2        3.04        5.12     12.32 o 
  -2 -11   2      148.27      128.88     31.26 o 
  -1 -11   2      441.54      475.32     47.10 o 
   0 -11   2      650.16      638.72     39.77 o 
   1 -11   2        4.56        6.29      6.80 o 
   2 -11   2      843.81      784.33     45.16 o 
   3 -11   2     1380.01     1317.57     58.70 o 
   4 -11   2      796.35      783.53     57.52 o 
   5 -11   2       60.04       53.48     13.10 o 
   6 -11   2      144.48      157.94     21.57 o 
   7 -11   2       27.81       43.62     14.13 o 
   8 -11   2       61.64       89.64     24.25 o 
   9 -11   2      341.22      395.87     48.32 o 
  10 -11   2       64.00       54.62     19.68 o 
  11 -11   2        0.64       16.89     14.81 o 
  12 -11   2       15.84       64.48     17.38 o 
  13 -11   2       21.58       50.77     23.19 o 
  -7 -10   2        0.83      -11.81     22.90 o 
  -6 -10   2        8.08        3.11     19.32 o 
  -5 -10   2      190.22      226.43     44.98 o 
  -4 -10   2      637.11      773.93     75.73 o 
  -3 -10   2      646.80      756.66     71.99 o 
  -2 -10   2       17.82       18.11      9.41 o 
  -1 -10   2      864.21      852.08     67.90 o 
   0 -10   2      690.95      697.37     39.28 o 
   1 -10   2      123.58      154.49     18.08 o 
   2 -10   2      132.74      127.22     16.96 o 
   3 -10   2       88.42       80.44     13.64 o 
   4 -10   2      129.51      132.54     18.07 o 
   5 -10   2     1106.26     1127.64     50.66 o 
   6 -10   2      909.81      946.01     33.68 o 
   7 -10   2       82.82       70.91     11.87 o 
   8 -10   2        0.12       -3.29      6.39 o 
   9 -10   2       55.75       58.11     12.77 o 
  10 -10   2       63.10       71.95     15.31 o 
  11 -10   2       67.20       71.14     16.34 o 
  12 -10   2       40.08       54.62     15.17 o 
  13 -10   2        2.89        0.94      7.40 o 
  14 -10   2        0.00        6.04     10.75 o 
  -8  -9   2       70.31       96.66     21.23 o 
  -7  -9   2      103.12       91.50     28.07 o 
  -6  -9   2       94.49       82.75     32.66 o 
  -5  -9   2       25.37       31.79     19.71 o 
  -4  -9   2       69.65       94.55     27.16 o 
  -3  -9   2      128.01      143.09     32.82 o 
  -2  -9   2       16.05       22.18      7.43 o 
  -1  -9   2      133.57      123.42     15.79 o 
   0  -9   2        2.93        7.48     13.39 o 
   1  -9   2     2009.14     1921.84     61.11 o 
   2  -9   2     2388.13     2456.28     68.74 o 
   3  -9   2     1025.23     1029.54     25.60 o 
   4  -9   2      397.82      427.29     17.20 o 
   5  -9   2     1333.88     1302.99     32.69 o 
   6  -9   2       46.14       63.00      8.77 o 
   7  -9   2      136.64      164.19     14.56 o 
   8  -9   2      309.59      335.28     20.29 o 
   9  -9   2       69.59       62.31     13.21 o 
  10  -9   2        2.34        9.55      6.81 o 
  11  -9   2        6.54       19.85     10.19 o 
  12  -9   2        4.75        7.61      8.40 o 
  13  -9   2        0.67        0.71      8.10 o 
  14  -9   2        0.85       11.98      9.68 o 
  -9  -8   2        2.53       11.19     24.10 o 
  -8  -8   2       12.71        6.09     11.05 o 
  -7  -8   2      138.49      116.57     26.97 o 
  -6  -8   2      350.59      306.99     31.23 o 
  -5  -8   2      177.77      198.69     37.02 o 
  -4  -8   2       28.95       48.02     20.08 o 
  -3  -8   2      146.78      147.81     29.08 o 
  -2  -8   2      295.32      275.42     22.53 o 
  -1  -8   2      713.28      777.34     56.00 o 
   0  -8   2      915.58      860.73     45.40 o 
   1  -8   2      550.08      469.73     27.82 o 
   2  -8   2      296.45      286.84     16.65 o 
   3  -8   2       18.80       20.09      5.70 o 
   4  -8   2      259.01      246.47     13.20 o 
   5  -8   2      147.73      139.68     10.61 o 
   6  -8   2      243.73      208.91     22.08 o 
   7  -8   2       65.47       53.40      8.38 o 
   8  -8   2       19.38       21.26      5.86 o 
   9  -8   2        0.43        3.36     12.42 o 
  10  -8   2       57.31       80.49     15.48 o 
  11  -8   2       99.66      125.31     20.16 o 
  12  -8   2       41.18       62.98     15.96 o 
  13  -8   2        0.16       11.44     10.08 o 
  14  -8   2        4.46       20.59     13.52 o 
 -10  -7   2       16.01      146.68     42.08 o 
  -9  -7   2       55.80       82.80     27.31 o 
  -8  -7   2        1.82       -1.79     18.93 o 
  -7  -7   2       14.21        6.82      8.91 o 
  -6  -7   2       72.09       32.49     18.70 o 
  -5  -7   2      538.20      574.31     57.02 o 
  -4  -7   2       38.62       38.43      7.68 o 
  -3  -7   2      422.21      369.36     32.06 o 
  -2  -7   2       45.36       31.75      7.58 o 
  -1  -7   2        9.49       15.28      3.41 o 
   0  -7   2       13.66       12.74      2.80 o 
   1  -7   2      211.42      177.93     10.75 o 
   2  -7   2     2663.48     2522.84     33.87 o 
   3  -7   2      858.36      837.43     20.47 o 
   4  -7   2     1905.96     1814.78     50.76 o 
   5  -7   2      424.66      390.44     12.30 o 
   6  -7   2      252.39      219.36     14.32 o 
   7  -7   2      296.07      275.34     21.16 o 
   8  -7   2      156.45      139.63     11.96 o 
   9  -7   2      172.41      223.91     36.62 o 
  10  -7   2      120.53      162.84     21.13 o 
  11  -7   2       39.53       69.63     16.86 o 
  12  -7   2       42.64       86.50     28.91 o 
  13  -7   2       16.50       55.73     18.23 o 
  14  -7   2       19.22       72.65     27.65 o 
 -11  -6   2        2.05        7.41     14.04 o 
 -10  -6   2        6.87        6.69     13.20 o 
  -9  -6   2       33.39       82.03     41.67 o 
  -8  -6   2       49.89       66.63     15.31 o 
  -7  -6   2       17.64       15.79      7.15 o 
  -6  -6   2      130.37      137.47     12.53 o 
  -5  -6   2       93.19      112.03     14.09 o 
  -4  -6   2       47.80       51.86      6.82 o 
  -3  -6   2        7.81       24.54      4.78 o 
  -2  -6   2       50.14       49.55      4.27 o 
  -1  -6   2     3821.67     3710.58     64.55 o 
   0  -6   2     4050.81     4061.78     93.49 o 
   1  -6   2     6315.94     6459.87     44.64 o 
   2  -6   2      408.89      446.21     12.68 o 
   3  -6   2        2.35        3.12      2.28 o 
   4  -6   2      202.76      193.48      7.59 o 
   5  -6   2       67.38       49.96      9.13 o 
   6  -6   2     1039.64     1078.03     29.83 o 
   7  -6   2      248.57      262.99     14.89 o 
   8  -6   2       36.00       50.36      8.93 o 
   9  -6   2      684.67      682.88     57.75 o 
  10  -6   2      138.42      155.74     30.13 o 
  11  -6   2      138.85      155.99     32.38 o 
  12  -6   2        7.51       16.63     15.33 o 
  13  -6   2        5.70        5.53     21.77 o 
  14  -6   2        1.52       37.64     24.67 o 
 -12  -5   2        2.19      -14.20     16.39 o 
 -11  -5   2        1.62      -15.79     15.91 o 
 -10  -5   2       18.18        9.20     11.07 o 
  -9  -5   2       31.71       55.67     35.19 o 
  -8  -5   2      107.65      130.34     22.43 o 
  -7  -5   2      112.86      119.58     16.61 o 
  -6  -5   2      104.58       99.51     15.00 o 
  -5  -5   2      372.96      382.79     39.95 o 
  -4  -5   2      890.32      861.67     45.67 o 
  -3  -5   2     2742.31     2817.64     53.58 o 
  -2  -5   2      638.21      671.83     13.59 o 
  -1  -5   2     1016.46     1205.48     23.38 o 
   0  -5   2      342.83      355.16     23.94 o 
   1  -5   2      159.20      123.36      5.30 o 
   2  -5   2     4821.74     4897.74     33.61 o 
   3  -5   2     5471.09     5656.82     34.21 o 
   4  -5   2        6.59        2.86      3.27 o 
   5  -5   2     1808.68     1862.48     55.15 o 
   6  -5   2      841.31      786.66     46.46 o 
   7  -5   2      831.06      800.86     51.93 o 
   8  -5   2      545.83      527.95     44.88 o 
   9  -5   2        2.35       -1.84      9.44 o 
  10  -5   2       29.66       33.38     19.01 o 
  11  -5   2       64.92       69.10     22.36 o 
  12  -5   2        8.85       10.02     11.84 o 
  13  -5   2        2.06       12.67     16.92 o 
  14  -5   2        2.28       18.01     21.95 o 
 -12  -4   2        8.07        9.75     14.20 o 
 -11  -4   2       35.74       37.86     21.48 o 
 -10  -4   2       33.13       39.71     19.66 o 
  -9  -4   2        0.12       -6.11      9.80 o 
  -8  -4   2       65.19       98.32     18.45 o 
  -7  -4   2      158.50      149.17     38.62 o 
  -6  -4   2      102.43      107.09     14.30 o 
  -5  -4   2      533.66      490.18     76.41 o 
  -4  -4   2      199.15      203.66     21.40 o 
  -3  -4   2      889.49     1051.46     42.64 o 
  -2  -4   2     7523.30     8182.62     71.09 o 
  -1  -4   2     4677.04     4898.39     32.74 o 
   0  -4   2     1899.42     1900.79     26.16 o 
   1  -4   2      253.25      255.84      7.15 o 
   2  -4   2      131.31      139.49      4.35 o 
   3  -4   2       33.17       46.91      4.37 o 
   4  -4   2      356.32      342.35     27.87 o 
   5  -4   2     2401.20     2651.66     76.36 o 
   6  -4   2      126.54      116.65     18.65 o 
   7  -4   2       61.54       78.33     20.21 o 
   8  -4   2     1414.37     1458.65     75.90 o 
   9  -4   2       39.08       25.97     11.78 o 
  10  -4   2        7.23      -10.49     13.19 o 
  11  -4   2       12.12        8.70     12.47 o 
  12  -4   2        3.40       -7.19     13.52 o 
  13  -4   2        0.09        0.19     12.85 o 
  14  -4   2        3.31       -6.35     15.44 o 
 -12  -3   2        1.86       -0.47     11.98 o 
 -11  -3   2       13.85       -4.67     14.95 o 
 -10  -3   2       19.52       19.53     14.29 o 
  -9  -3   2       33.26       13.79     10.88 o 
  -8  -3   2      183.10      209.72     35.58 o 
  -7  -3   2        3.69       25.41     28.37 o 
  -6  -3   2      738.93      706.32     45.30 o 
  -5  -3   2     2740.19     2887.87    111.84 o 
  -4  -3   2       46.25       57.23      8.04 o 
  -3  -3   2      402.96      466.51     18.91 o 
  -2  -3   2       18.92       10.28      2.70 o 
  -1  -3   2      272.50      273.77      6.28 o 
   0  -3   2     2259.79     2278.10     22.03 o 
   1  -3   2     1008.37     1149.15     13.57 o 
   2  -3   2     1850.55     2236.72     22.49 o 
   3  -3   2     1199.72     1272.65     20.58 o 
   4  -3   2      764.49      659.71     34.41 o 
   5  -3   2     1431.46     1419.38     57.47 o 
   6  -3   2       32.54       37.09      9.16 o 
   7  -3   2      591.98      567.18     45.31 o 
   8  -3   2      325.63      275.13     34.32 o 
   9  -3   2      174.78      183.45     31.95 o 
  10  -3   2        1.09       30.42     19.52 o 
  11  -3   2        2.90       10.35     13.62 o 
  12  -3   2        0.92       -1.72     11.73 o 
  13  -3   2        0.50      -16.12     17.77 o 
  14  -3   2        0.71       15.52     20.40 o 
 -13  -2   2        1.23       -8.85     14.73 o 
 -12  -2   2        6.17       -2.24     13.93 o 
 -11  -2   2        3.57       10.04     14.68 o 
 -10  -2   2       14.18        2.91     11.90 o 
  -9  -2   2       99.32      104.92     24.96 o 
  -8  -2   2       38.40       48.51     15.59 o 
  -7  -2   2      276.94      262.60     31.03 o 
  -6  -2   2        0.91        8.91     12.21 o 
  -5  -2   2       46.77       49.53      9.16 o 
  -4  -2   2      142.88      137.32     15.36 o 
  -3  -2   2      397.56      392.52     14.48 o 
  -2  -2   2        2.21       -1.50      2.28 o 
  -1  -2   2        9.38       11.88      3.31 o 
   0  -2   2        8.05        7.26      1.34 o 
   1  -2   2        8.52       20.52      1.70 o 
   2  -2   2     1196.16     1353.46     16.94 o 
   3  -2   2     4416.36     4980.34     59.44 o 
   4  -2   2     1041.03     1128.50     46.04 o 
   5  -2   2       15.30        0.20      8.85 o 
   6  -2   2      834.13      933.73     51.92 o 
   7  -2   2       84.60       50.73     13.10 o 
   8  -2   2       61.75       55.50     19.38 o 
   9  -2   2        0.71        7.41     19.73 o 
  10  -2   2      132.12      180.24     37.14 o 
  11  -2   2       19.33       27.22     18.65 o 
  12  -2   2        0.30        6.37     14.19 o 
  13  -2   2        0.27       -3.03     12.06 o 
 -13  -1   2        0.03        0.38     13.33 o 
 -12  -1   2        0.46       15.78     18.47 o 
 -11  -1   2        5.14       -3.46     13.78 o 
 -10  -1   2        0.18       25.66     19.33 o 
  -9  -1   2        0.92       11.95     11.07 o 
  -8  -1   2       11.85       -1.07     10.19 o 
  -7  -1   2       26.15        5.09     11.01 o 
  -6  -1   2        3.13        2.79      3.18 o 
  -5  -1   2       37.71       29.83      5.79 o 
  -4  -1   2      227.29      216.75     12.42 o 
  -3  -1   2      945.50      981.20     17.74 o 
  -2  -1   2    12359.77    13011.91     76.83 o 
  -1  -1   2     2455.81     2173.31     51.49 o 
   0  -1   2      845.43      942.57    144.53 o 
   1  -1   2     9431.03     9071.32    115.62 o 
   2  -1   2      160.23      133.64      6.24 o 
   3  -1   2     3312.35     3572.47     50.98 o 
   4  -1   2      273.74      316.38     24.65 o 
   5  -1   2      344.98      349.27     30.52 o 
   6  -1   2      306.09      243.77     27.73 o 
   7  -1   2     1112.12     1252.83     70.12 o 
   8  -1   2      358.01      338.01     39.98 o 
   9  -1   2        2.83        8.23     11.25 o 
  10  -1   2        0.55        0.01     13.24 o 
  11  -1   2        0.65        6.54     14.32 o 
  12  -1   2        0.26       -2.77     14.05 o 
  13  -1   2        1.79        9.75     19.93 o 
 -13   0   2        0.07        0.50     13.41 o 
 -12   0   2        1.66        2.62     13.00 o 
 -11   0   2        3.52        1.42     13.09 o 
 -10   0   2       42.95       28.30     16.85 o 
  -9   0   2       33.04       34.04     14.08 o 
  -8   0   2       32.54       11.89     10.61 o 
  -7   0   2       64.51       61.64      6.87 o 
  -6   0   2        5.23        1.85      2.67 o 
  -5   0   2        6.76       -2.58      5.90 o 
  -4   0   2      239.87      246.42     10.10 o 
  -3   0   2     2502.97     2665.61     49.06 o 
  -2   0   2     1405.77     1620.04     17.99 o 
  -1   0   2     4394.14     3867.34    489.55 o 
   0   0   2     4076.27     1644.03   1798.80 o 
   1   0   2     4446.77     4573.12     33.56 o 
   2   0   2      256.31      252.66     12.25 o 
   3   0   2     4583.32     4540.84    136.00 o 
   4   0   2     1599.38     1798.06     62.43 o 
   5   0   2     1835.00     1749.21     70.54 o 
   6   0   2       32.65       17.18      9.32 o 
   7   0   2        4.39        6.45     12.48 o 
   8   0   2        2.42       18.29     17.54 o 
   9   0   2       44.25       68.60     22.12 o 
  10   0   2       33.40       41.78     21.88 o 
  11   0   2        2.62       -1.13     15.86 o 
  12   0   2        0.17       12.70     14.57 o 
  13   0   2        0.00       11.46     17.10 o 
 -13   1   2        5.15        3.25     13.68 o 
 -12   1   2        6.74        2.95     14.43 o 
 -11   1   2        0.41       17.62     15.59 o 
 -10   1   2      160.55      162.03     31.13 o 
  -9   1   2       53.44       46.96     15.92 o 
  -8   1   2       74.12       91.84     20.84 o 
  -7   1   2       31.77        3.02     13.83 o 
  -6   1   2      156.18      185.91     25.94 o 
  -5   1   2     2520.64     2507.47     78.23 o 
  -4   1   2     3047.65     2709.75     72.10 o 
  -3   1   2      170.80      174.35     27.66 o 
  -2   1   2     1686.94     2084.74     24.06 o 
  -1   1   2     3348.43     3715.79     32.32 o 
   0   1   2     2227.20     2291.08     64.61 o 
   1   1   2     3221.91     3247.70     31.02 o 
   2   1   2     1717.54     1850.03     23.40 o 
   3   1   2        3.68       28.63     25.61 o 
   4   1   2     1086.49     1268.73     85.80 o 
   5   1   2      229.66      184.96     22.52 o 
   6   1   2     1008.34     1012.52     58.52 o 
   7   1   2        6.83       -2.37     10.50 o 
   8   1   2        1.01      -12.00     12.00 o 
   9   1   2       13.58       -5.11     11.47 o 
  10   1   2        8.66       -4.50     14.79 o 
  11   1   2        0.01       -7.95     16.43 o 
  12   1   2        0.67       -6.41     15.42 o 
  13   1   2        2.28       13.57     20.53 o 
 -14   2   2        0.05       21.83     21.80 o 
 -13   2   2        5.80       13.83     16.17 o 
 -12   2   2        1.54       26.98     17.88 o 
 -11   2   2       41.35       32.72     17.59 o 
 -10   2   2       10.43       13.91     14.67 o 
  -9   2   2        5.28      -20.92     20.92 o 
  -8   2   2      103.98       73.76     18.31 o 
  -7   2   2      186.75      161.66     24.50 o 
  -6   2   2     1282.57     1145.19     59.58 o 
  -5   2   2     1269.06     1379.78     57.32 o 
  -4   2   2      245.24      232.23     21.91 o 
  -3   2   2     1308.86     1282.02     15.77 o 
  -2   2   2     1529.78     1524.96     24.63 o 
  -1   2   2     9269.79     9768.44     73.81 o 
   0   2   2       67.12       52.81      6.15 o 
   1   2   2      509.60      481.95      9.26 o 
   2   2   2        0.10        2.46      2.01 o 
   3   2   2        5.64        5.14      1.95 o 
   4   2   2      597.24      535.32     36.58 o 
   5   2   2      714.32      690.44     44.57 o 
   6   2   2      700.63      732.99     37.07 o 
   7   2   2      141.96      130.41     24.85 o 
   8   2   2        4.50       10.05     10.26 o 
   9   2   2        4.28      -11.50     13.29 o 
  10   2   2        4.43       -4.85     14.58 o 
  11   2   2        0.24       -4.13     13.21 o 
  12   2   2       18.70       18.85     16.94 o 
  13   2   2       12.26       11.00     15.56 o 
 -14   3   2        2.99       29.98     23.78 o 
 -13   3   2        1.71       -1.20     14.53 o 
 -12   3   2       10.98       16.41     15.36 o 
 -11   3   2        0.21      -13.36     17.46 o 
 -10   3   2       48.79       41.03     14.86 o 
  -9   3   2      509.39      393.35     41.99 o 
  -8   3   2       21.60       -4.25     15.02 o 
  -7   3   2      325.15      355.53     35.14 o 
  -6   3   2      599.30      660.73     44.01 o 
  -5   3   2      865.18      749.69     42.29 o 
  -4   3   2     8878.72     9413.98    114.28 o 
  -3   3   2      171.45      126.36      5.20 o 
  -2   3   2      642.75      607.21     17.16 o 
  -1   3   2     4732.94     5188.23     47.33 o 
   0   3   2     2946.04     3245.41     51.85 o 
   1   3   2      150.02      170.13      6.45 o 
   2   3   2      681.27      626.56     15.32 o 
   3   3   2     1933.13     1851.73     26.97 o 
   4   3   2       46.94       44.98      4.04 o 
   5   3   2        3.94       -0.09      3.24 o 
   6   3   2      113.90      110.24     15.39 o 
   7   3   2        8.99       14.26     22.38 o 
   8   3   2      334.85      403.54     46.59 o 
   9   3   2      350.06      355.56     46.66 o 
  10   3   2       53.47       57.13     13.97 o 
  11   3   2        5.87        7.81      9.37 o 
  12   3   2        1.97       20.28     13.72 o 
 -14   4   2        1.82       13.75     15.74 o 
 -13   4   2        9.60       36.30     22.30 o 
 -12   4   2       20.94       17.56     15.69 o 
 -11   4   2        5.87       -7.50     14.90 o 
 -10   4   2       74.23       88.19     22.57 o 
  -9   4   2      497.26      444.02     46.83 o 
  -8   4   2       38.84       20.71     10.66 o 
  -7   4   2      317.71      268.57     31.35 o 
  -6   4   2      546.14      534.57     39.77 o 
  -5   4   2      420.75      394.33     31.32 o 
  -4   4   2     3996.83     3871.59     93.16 o 
  -3   4   2      243.95      307.20     13.30 o 
  -2   4   2     3326.66     3163.02     53.94 o 
  -1   4   2     1768.84     1860.12     30.81 o 
   0   4   2      356.14      378.12     11.69 o 
   1   4   2     2072.98     2206.55     28.05 o 
   2   4   2       76.03       72.22      6.44 o 
   3   4   2      260.50      240.98     11.46 o 
   4   4   2     1263.13     1207.82     23.52 o 
   5   4   2     1606.72     1543.00     50.25 o 
   6   4   2     1477.71     1578.96     44.47 o 
   7   4   2       15.14       25.52     10.32 o 
   8   4   2       15.04       37.19     12.37 o 
   9   4   2       10.61       10.31      8.44 o 
  10   4   2       53.39       47.25     16.20 o 
  11   4   2       34.66       24.57     12.51 o 
 -14   5   2        0.04       -5.05     13.02 o 
 -13   5   2       17.66        4.78     12.44 o 
 -12   5   2      170.22      137.32     33.76 o 
 -11   5   2       28.45       16.81     12.98 o 
 -10   5   2       23.72       16.41     11.80 o 
  -9   5   2      546.52      514.18     50.94 o 
  -8   5   2      395.28      429.24     42.28 o 
  -7   5   2       64.51       41.12     12.59 o 
  -6   5   2      156.82      140.99     10.29 o 
  -5   5   2      722.54      679.35     33.39 o 
  -4   5   2     1885.78     1809.28     47.39 o 
  -3   5   2     6822.90     6747.02     86.28 o 
  -2   5   2     5810.96     5729.23    129.72 o 
  -1   5   2       41.93       79.37      6.18 o 
   0   5   2        2.82        2.40      2.13 o 
   1   5   2     2198.25     2031.21     42.24 o 
   2   5   2     1390.96     1347.15     29.03 o 
   3   5   2      617.42      635.81     29.19 o 
   4   5   2       31.65       33.48     12.12 o 
   5   5   2      184.27      168.84     17.82 o 
   6   5   2      297.87      265.83     20.01 o 
   7   5   2      726.00      729.96     34.88 o 
   8   5   2      152.67      156.65     21.60 o 
   9   5   2       19.05       13.57     10.09 o 
  10   5   2       23.34        3.76     11.85 o 
  11   5   2        1.27      -16.05     16.60 o 
 -14   6   2        6.27       -0.14     17.06 o 
 -13   6   2       20.72       77.01     28.08 o 
 -12   6   2      180.28      211.81     39.66 o 
 -11   6   2       70.28       80.34     22.40 o 
 -10   6   2        0.16      -19.07     19.07 o 
  -9   6   2        9.49      -11.90     13.42 o 
  -8   6   2       40.93       34.55     13.47 o 
  -7   6   2      614.67      582.35     28.78 o 
  -6   6   2     2074.41     1521.17    139.70 o 
  -5   6   2     1269.23     1341.75    104.83 o 
  -4   6   2       30.97       45.57      8.90 o 
  -3   6   2        5.79        9.60      5.15 o 
  -2   6   2      572.03      598.10     29.31 o 
  -1   6   2     2591.44     2867.61     59.80 o 
   0   6   2     1109.70     1096.38     22.81 o 
   1   6   2        1.29        6.09      3.01 o 
   2   6   2     1487.72     1588.60     34.24 o 
   3   6   2     3374.11     3293.74     70.45 o 
   4   6   2     1699.53     1738.80     53.54 o 
   5   6   2      927.40      902.83     38.89 o 
   6   6   2      140.28      139.11     14.35 o 
   7   6   2       29.04       44.17     13.80 o 
   8   6   2        4.41       27.47     40.73 o 
   9   6   2        3.18        5.72     14.67 o 
  10   6   2        1.24       15.57     16.58 o 
 -14   7   2        7.05        6.52     14.26 o 
 -13   7   2       10.96       -5.49     13.10 o 
 -12   7   2        5.34        3.79     11.03 o 
 -11   7   2       48.59       20.37     10.62 o 
 -10   7   2       36.73       40.48     18.62 o 
  -9   7   2        4.62       -1.73      9.82 o 
  -8   7   2       72.48       61.26     16.47 o 
  -7   7   2      278.88      273.66     31.95 o 
  -6   7   2        1.62       -2.31     10.35 o 
  -5   7   2      262.43      240.12     20.17 o 
  -4   7   2     1614.53     1662.16     49.20 o 
  -3   7   2     2843.67     2863.45     51.50 o 
  -2   7   2        3.86        5.23      6.28 o 
  -1   7   2      732.28      757.40     33.81 o 
   0   7   2      522.54      523.73     20.28 o 
   1   7   2       37.18       35.67      5.47 o 
   2   7   2      313.94      298.13     15.82 o 
   3   7   2      945.06     1010.50     40.48 o 
   4   7   2      450.26      444.94     28.72 o 
   5   7   2       18.78       27.61      8.97 o 
   6   7   2       54.13       42.38     19.06 o 
   7   7   2        3.59        2.23      7.71 o 
   8   7   2       30.40       50.39     16.11 o 
   9   7   2       28.60       49.56     38.40 o 
 -14   8   2        5.08      -10.23     14.27 o 
 -13   8   2        1.95      -16.81     16.81 o 
 -12   8   2        1.19       -8.99     16.14 o 
 -11   8   2        5.51      -12.20     17.07 o 
 -10   8   2       20.11       13.67     12.22 o 
  -9   8   2       11.15       26.09      9.59 o 
  -8   8   2      266.57      245.14     33.39 o 
  -7   8   2     1272.56     1172.97     67.48 o 
  -6   8   2     2156.91     2183.05     72.66 o 
  -5   8   2      123.48      122.25     15.12 o 
  -4   8   2        0.74        4.59      4.97 o 
  -3   8   2      165.89      156.24     12.54 o 
  -2   8   2       63.86       74.56     11.79 o 
  -1   8   2     1610.10     1535.58     51.58 o 
   0   8   2      607.59      613.58     22.81 o 
   1   8   2       63.32       55.63      7.74 o 
   2   8   2      550.17      535.15     22.18 o 
   3   8   2      433.76      405.47     49.78 o 
   4   8   2      207.87      214.57     38.67 o 
   5   8   2      323.79      306.75     29.46 o 
   6   8   2      162.63      174.77     24.07 o 
   7   8   2       88.41       83.72     18.85 o 
   8   8   2       10.21       40.23     16.07 o 
 -14   9   2        3.16        9.51     14.18 o 
 -13   9   2       15.60        5.89     12.67 o 
 -12   9   2       10.17        8.57     11.70 o 
 -11   9   2        2.10        7.79      9.91 o 
 -10   9   2       37.45       16.02     11.63 o 
  -9   9   2      242.02      254.49     36.41 o 
  -8   9   2      232.49      232.08     31.84 o 
  -7   9   2       70.60       82.96     19.35 o 
  -6   9   2       99.58      103.72     12.96 o 
  -5   9   2      313.21      287.71     19.37 o 
  -4   9   2      652.82      651.04     27.62 o 
  -3   9   2      233.54      256.50     16.87 o 
  -2   9   2      145.36      157.52     17.94 o 
  -1   9   2      100.83      112.69     15.75 o 
   0   9   2      438.16      451.78     30.33 o 
   1   9   2     2177.92     2223.88     68.75 o 
   2   9   2     1710.23     1643.14    121.19 o 
   3   9   2      284.71      305.35     45.56 o 
   4   9   2       26.53       39.05     21.32 o 
   5   9   2       35.50       17.92     38.94 o 
   6   9   2      113.48      100.14     19.37 o 
   7   9   2       86.07       66.93     18.68 o 
 -14  10   2        2.85        8.76     13.93 o 
 -13  10   2        4.75       14.68     17.95 o 
 -12  10   2       70.74       91.26     23.15 o 
 -11  10   2       65.87       80.45     17.76 o 
 -10  10   2        2.30       22.63     12.74 o 
  -9  10   2      253.45      228.26     26.33 o 
  -8  10   2      320.79      345.04     49.43 o 
  -7  10   2      250.19      254.84     20.72 o 
  -6  10   2      426.33      478.03     26.57 o 
  -5  10   2      454.73      450.75     24.97 o 
  -4  10   2       44.08       41.77      8.80 o 
  -3  10   2      793.75      791.36     44.34 o 
  -2  10   2     1974.20     1929.10     67.68 o 
  -1  10   2      893.57      890.68     44.68 o 
   0  10   2       20.12       10.53      6.46 o 
   1  10   2        1.12       -8.95     11.76 o 
   2  10   2      108.96      101.10     27.47 o 
   3  10   2      560.58      597.01     66.33 o 
   4  10   2      662.11      768.03     78.18 o 
   5  10   2      146.31      129.15     40.95 o 
   6  10   2        0.03       18.41     20.25 o 
 -13  11   2        4.15        9.66     14.58 o 
 -12  11   2       34.61       32.69     28.88 o 
 -11  11   2       29.49       21.96     14.50 o 
 -10  11   2       76.13       85.53     26.04 o 
  -9  11   2      156.55      191.62     27.62 o 
  -8  11   2       49.00       73.98     24.91 o 
  -7  11   2       52.38       57.40     14.47 o 
  -6  11   2      699.94      787.18     47.95 o 
  -5  11   2      934.19      997.96     53.59 o 
  -4  11   2       12.77        7.56      7.85 o 
  -3  11   2        9.17       11.10      8.96 o 
  -2  11   2       39.56       21.96     12.66 o 
  -1  11   2      160.65      157.41     20.04 o 
   0  11   2      542.42      616.82     39.52 o 
   1  11   2      637.54      701.39     71.91 o 
   2  11   2       77.25       56.44     21.50 o 
   3  11   2        1.37      -10.62     17.77 o 
   4  11   2       36.94       40.40     21.41 o 
   5  11   2       37.48       36.19     19.37 o 
 -11  12   2        3.95       16.12     15.51 o 
 -10  12   2       23.58       50.88     23.77 o 
  -9  12   2       90.31      150.16     33.10 o 
  -8  12   2      118.38      154.76     33.27 o 
  -7  12   2       69.56       78.60     16.70 o 
  -6  12   2      151.77      178.33     24.98 o 
  -5  12   2        0.50        9.17      9.55 o 
  -4  12   2      202.83      196.20     25.05 o 
  -3  12   2      166.06      165.52     22.70 o 
  -2  12   2       45.93       27.40     10.11 o 
  -1  12   2        2.55       10.96      9.03 o 
   0  12   2       16.25       16.63     15.96 o 
   1  12   2       39.69       51.08     22.96 o 
   2  12   2      129.19      175.18     38.63 o 
   3  12   2       54.69       46.03     23.42 o 
 -10  13   2       19.35       35.31     19.05 o 
  -9  13   2        1.40       11.31     13.46 o 
  -8  13   2       20.72       32.98     18.60 o 
  -7  13   2        8.50       -0.84      8.29 o 
  -6  13   2       32.38       33.40     11.56 o 
  -5  13   2        0.91       -2.29     10.21 o 
  -4  13   2       50.45       42.12     11.89 o 
  -3  13   2       40.67       25.78     10.04 o 
  -2  13   2       66.06       75.25     15.65 o 
  -1  13   2      217.19      205.18     41.65 o 
   0  13   2      105.34      109.90     35.04 o 
   1  13   2       22.51       12.82     17.17 o 
  -8  14   2       49.32       64.83     17.15 o 
  -7  14   2       77.93       86.22     20.14 o 
  -6  14   2        5.58        7.02     11.24 o 
  -5  14   2       14.75       16.37     11.26 o 
  -4  14   2       28.47       24.96     10.73 o 
  -3  14   2       41.48       22.48     20.73 o 
  -2  14   2       57.63       26.37     18.92 o 
  -1  14   2       72.67       40.12     21.62 o 
  -6  15   2       18.83       21.21     16.02 o 
  -5  15   2       55.83       37.83     16.76 o 
  -4  15   2       91.45       87.92     26.47 o 
   3 -16   3       90.26       95.00     27.50 o 
   4 -16   3      141.26      120.08     23.07 o 
   5 -16   3       83.26       92.15     31.74 o 
   6 -16   3       19.87       62.55     30.54 o 
   7 -16   3        1.09       46.81     24.59 o 
   8 -16   3        8.55       33.75     22.52 o 
   1 -15   3       90.25       97.01     20.75 o 
   2 -15   3        9.28        3.90     10.00 o 
   3 -15   3        8.67       12.09      9.35 o 
   4 -15   3       38.11       47.29     14.26 o 
   5 -15   3       64.14       58.94     25.11 o 
   6 -15   3      123.75      113.82     22.79 o 
   7 -15   3      117.61      131.31     23.69 o 
  -1 -14   3       11.19       33.21     22.13 o 
   0 -14   3        3.45       15.41      9.87 o 
   1 -14   3       10.95       23.49     16.39 o 
   2 -14   3      277.56      277.51     31.51 o 
   3 -14   3      420.38      468.83     41.23 o 
   4 -14   3      190.15      194.51     35.47 o 
   5 -14   3       12.30       15.30     23.89 o 
   6 -14   3       13.85        6.49      7.69 o 
   7 -14   3        8.56       11.58     10.29 o 
   8 -14   3        9.89       -8.12     15.98 o 
   9 -14   3        0.31        4.00      9.63 o 
  -3 -13   3        0.53      -26.84     26.84 o 
  -2 -13   3        0.01        7.82     16.75 o 
  -1 -13   3       93.38       93.58     18.45 o 
   0 -13   3       99.05      132.31     21.62 o 
   1 -13   3       17.93       20.03     11.01 o 
   2 -13   3       43.16       43.06     12.30 o 
   3 -13   3        0.24        6.66     29.05 o 
   4 -13   3       15.17        4.64      8.50 o 
   5 -13   3      242.47      235.37     28.19 o 
   6 -13   3       24.84       26.21     20.61 o 
   7 -13   3        0.49        4.48     11.52 o 
   8 -13   3        3.55        8.31     10.00 o 
   9 -13   3       15.62       18.11     16.59 o 
  10 -13   3        3.36       -4.01     12.41 o 
  11 -13   3        0.60       -0.27     13.19 o 
  -4 -12   3        6.16      -15.50     18.91 o 
  -3 -12   3        7.21       13.30     17.09 o 
  -2 -12   3        3.60       10.06     12.70 o 
  -1 -12   3       52.89       55.46     13.85 o 
   0 -12   3        2.74        7.55      8.27 o 
   1 -12   3      200.27      204.24     23.81 o 
   2 -12   3      311.86      280.08     30.91 o 
   3 -12   3      170.67      165.49     21.35 o 
   4 -12   3      146.16      118.34     18.00 o 
   5 -12   3      203.69      186.04     39.81 o 
   6 -12   3       20.61       18.04     10.36 o 
   7 -12   3       14.46       17.94     11.71 o 
   8 -12   3       62.60       68.56     21.47 o 
   9 -12   3       97.14       63.35     21.96 o 
  10 -12   3        0.72        3.06     11.61 o 
  11 -12   3        4.33       12.20     14.44 o 
  12 -12   3        3.39        9.59     11.34 o 
  -6 -11   3       11.91       -2.24     40.23 o 
  -5 -11   3       32.67       13.40     13.67 o 
  -4 -11   3       86.00      132.31     34.38 o 
  -3 -11   3        0.14       13.01     18.36 o 
  -2 -11   3       96.13      109.62     28.69 o 
  -1 -11   3      178.61      181.35     22.16 o 
   0 -11   3      113.54      111.59     16.71 o 
   1 -11   3      165.54      164.34     23.62 o 
   2 -11   3      130.55      131.82     19.36 o 
   3 -11   3      212.83      206.03     22.76 o 
   4 -11   3        6.65        9.32      8.16 o 
   5 -11   3      124.87      141.16     19.31 o 
   6 -11   3      280.24      274.66     21.56 o 
   7 -11   3       51.99       42.48     11.78 o 
   8 -11   3        6.76        7.99      7.74 o 
   9 -11   3       45.11       65.85     21.83 o 
  10 -11   3      190.58      269.51     42.12 o 
  11 -11   3      102.18      138.49     33.14 o 
  12 -11   3       41.99       82.49     25.93 o 
  13 -11   3        1.16       11.98     14.05 o 
  -7 -10   3       43.14       26.95     15.10 o 
  -6 -10   3       24.49       -4.32     18.44 o 
  -5 -10   3        3.14       13.26     20.39 o 
  -4 -10   3      158.89      171.69     37.41 o 
  -3 -10   3      440.45      515.54     58.79 o 
  -2 -10   3      192.23      256.56     39.87 o 
  -1 -10   3       11.74       -3.19      6.49 o 
   0 -10   3      437.61      395.04     29.95 o 
   1 -10   3      724.51      731.57     52.41 o 
   2 -10   3      610.79      626.19     37.16 o 
   3 -10   3      700.07      706.37     31.69 o 
   4 -10   3      103.56      135.01     14.44 o 
   5 -10   3       89.60      112.69     20.00 o 
   6 -10   3      255.62      272.78     16.32 o 
   7 -10   3      270.72      295.87     18.96 o 
   8 -10   3      160.64      144.30     14.03 o 
   9 -10   3       22.19       18.01      8.44 o 
  10 -10   3        4.66        5.23     11.71 o 
  11 -10   3        0.08       14.07     17.54 o 
  12 -10   3       13.35       31.98     16.75 o 
  13 -10   3       11.35       26.67     12.16 o 
  14 -10   3        2.70        4.17      8.46 o 
  -8  -9   3        7.37        6.29     13.57 o 
  -7  -9   3       62.15       38.68     41.81 o 
  -6  -9   3       65.44       32.86     21.05 o 
  -5  -9   3        1.12        2.95     11.57 o 
  -4  -9   3       21.62       24.01     13.05 o 
  -3  -9   3       46.96       72.56     22.98 o 
  -2  -9   3       93.15      102.95     17.07 o 
  -1  -9   3       45.84       42.48      7.85 o 
   0  -9   3     2122.01     2110.39    118.45 o 
   1  -9   3      927.26      955.58     43.05 o 
   2  -9   3      176.97      162.14     16.25 o 
   3  -9   3     1455.38     1418.77     42.88 o 
   4  -9   3      158.67      134.77      9.11 o 
   5  -9   3        1.67        2.73      4.21 o 
   6  -9   3        0.99        0.09      4.55 o 
   7  -9   3        1.70        2.48      5.39 o 
   8  -9   3       20.83       36.20      7.66 o 
   9  -9   3      190.39      220.21     23.17 o 
  10  -9   3       93.64      107.59     17.89 o 
  11  -9   3       19.22       26.91     11.20 o 
  12  -9   3        0.16       -4.11      8.60 o 
  13  -9   3        3.00        2.59      8.13 o 
  14  -9   3        3.14        5.14     15.80 o 
  -9  -8   3       21.44       18.64     39.50 o 
  -8  -8   3        0.30        7.02      8.71 o 
  -7  -8   3       74.83       52.48     14.06 o 
  -6  -8   3       25.89       -9.10     21.55 o 
  -5  -8   3        1.63       -1.17     11.96 o 
  -4  -8   3       51.62       37.52     17.47 o 
  -3  -8   3      266.90      314.70     40.94 o 
  -2  -8   3       32.96       33.42      8.88 o 
  -1  -8   3      685.86      667.46     34.33 o 
   0  -8   3      457.69      476.43     28.08 o 
   1  -8   3      184.34      188.67     14.73 o 
   2  -8   3       22.58       12.40      5.42 o 
   3  -8   3      430.15      418.53     21.48 o 
   4  -8   3      349.12      380.06     15.27 o 
   5  -8   3      201.97      182.80      8.42 o 
   6  -8   3      461.28      396.30     14.73 o 
   7  -8   3       47.33       50.48      7.51 o 
   8  -8   3       29.38       32.03      6.54 o 
   9  -8   3       25.70       31.62      6.74 o 
  10  -8   3        8.71        8.69      7.60 o 
  11  -8   3        0.10       22.19     14.80 o 
  12  -8   3        5.89        7.65      8.15 o 
  13  -8   3        0.67        7.16      7.37 o 
  14  -8   3        0.21       -8.79     19.33 o 
 -10  -7   3        4.61      195.33     42.95 o 
  -9  -7   3        9.07       17.17     30.65 o 
  -8  -7   3        5.96       18.74     11.68 o 
  -7  -7   3        4.57       -5.25      7.13 o 
  -6  -7   3        9.92       14.11      7.12 o 
  -5  -7   3        2.92        1.93      6.51 o 
  -4  -7   3      510.48      526.58     23.81 o 
  -3  -7   3      124.51      109.60      9.47 o 
  -2  -7   3        7.87        7.06      3.49 o 
  -1  -7   3        7.27        2.88      2.65 o 
   0  -7   3        5.08        3.29      5.57 o 
   1  -7   3     1194.92     1218.36     33.85 o 
   2  -7   3        2.32       -0.88      3.15 o 
   3  -7   3      508.93      486.15     12.45 o 
   4  -7   3      377.88      361.06     10.09 o 
   5  -7   3      502.73      509.90     18.21 o 
   6  -7   3      336.10      300.91     16.47 o 
   7  -7   3        9.54       10.00      4.39 o 
   8  -7   3       52.46       58.24      8.13 o 
   9  -7   3       10.54       11.48      6.40 o 
  10  -7   3       15.95       44.78     12.52 o 
  11  -7   3      156.46      178.69     28.77 o 
  12  -7   3       16.89       15.48     10.24 o 
  13  -7   3       13.42       14.22     10.01 o 
  14  -7   3        1.42       30.30     19.84 o 
 -11  -6   3        6.53       16.36     15.77 o 
 -10  -6   3       23.46       66.72     66.50 o 
  -9  -6   3        6.84       39.59     47.25 o 
  -8  -6   3       72.61       87.54     17.32 o 
  -7  -6   3      141.91      161.87     19.99 o 
  -6  -6   3        0.10      -11.63     11.63 o 
  -5  -6   3       13.42       15.19      8.68 o 
  -4  -6   3       43.48       47.48      6.82 o 
  -3  -6   3       34.66       27.51      4.21 o 
  -2  -6   3      318.73      332.70     17.77 o 
  -1  -6   3      123.60       80.51      7.39 o 
   0  -6   3       31.25       23.80      6.03 o 
   1  -6   3      526.21      534.52     24.41 o 
   2  -6   3     3072.40     3043.11     27.14 o 
   3  -6   3      526.08      567.42     11.36 o 
   4  -6   3      115.73      102.92      7.19 o 
   5  -6   3      211.75      197.64     12.31 o 
   6  -6   3      263.75      242.64     18.48 o 
   7  -6   3      236.78      233.89     24.02 o 
   8  -6   3      670.24      662.99     35.47 o 
   9  -6   3      125.26      121.17     16.72 o 
  10  -6   3       72.56      105.07     21.19 o 
  11  -6   3        9.43       18.53     11.01 o 
  12  -6   3       18.47       15.48     15.44 o 
  13  -6   3        2.02       11.46     16.36 o 
  14  -6   3        6.39       18.44     17.79 o 
 -12  -5   3        1.30        9.72     14.49 o 
 -11  -5   3       17.56       24.17     18.12 o 
 -10  -5   3        3.13       20.35     16.53 o 
  -9  -5   3        3.57        9.68     40.90 o 
  -8  -5   3       20.21       16.39     22.21 o 
  -7  -5   3       85.23       73.99     18.07 o 
  -6  -5   3        1.56       -9.23      9.23 o 
  -5  -5   3      299.96      346.77     23.77 o 
  -4  -5   3      140.14      142.41     18.05 o 
  -3  -5   3      225.13      205.29     18.94 o 
  -2  -5   3     3384.12     3591.00     52.54 o 
  -1  -5   3     3840.96     4159.96     31.33 o 
   0  -5   3     1042.73     1132.05     33.17 o 
   1  -5   3     3168.98     3123.18     30.76 o 
   2  -5   3      687.46      846.73     16.21 o 
   3  -5   3     1600.78     1664.14     22.23 o 
   4  -5   3     2388.51     2533.79     49.20 o 
   5  -5   3      398.05      418.73     21.65 o 
   6  -5   3        3.39        1.24      4.96 o 
   7  -5   3       35.68       76.64     13.08 o 
   8  -5   3      258.61      282.11     35.90 o 
   9  -5   3       60.36       85.94     17.81 o 
  10  -5   3       76.67       93.36     20.07 o 
  11  -5   3       32.71       60.79     16.31 o 
  12  -5   3        1.45        0.37      8.05 o 
  13  -5   3        3.41       15.65     19.35 o 
  14  -5   3        2.38       29.49     22.42 o 
 -12  -4   3        0.20       -3.82     14.53 o 
 -11  -4   3        2.80        5.55     13.64 o 
 -10  -4   3        3.74        3.93     10.76 o 
  -9  -4   3        3.87       47.50     69.09 o 
  -8  -4   3       58.38       94.45     35.52 o 
  -7  -4   3       20.95       20.67     25.68 o 
  -6  -4   3       40.90       26.55      7.89 o 
  -5  -4   3      302.32      316.07     35.92 o 
  -4  -4   3      430.38      471.78     32.63 o 
  -3  -4   3     1476.25     1413.34     48.95 o 
  -2  -4   3      382.47      371.69     19.55 o 
  -1  -4   3      358.57      362.84      8.67 o 
   0  -4   3     2306.55     2311.00     29.01 o 
   1  -4   3      772.87      866.13     14.97 o 
   2  -4   3      219.97      211.93      6.69 o 
   3  -4   3      497.67      546.30     12.41 o 
   4  -4   3      925.55      923.73     28.78 o 
   5  -4   3       63.79       63.31      8.78 o 
   6  -4   3      469.46      460.08     24.77 o 
   7  -4   3     2200.31     2191.64     86.08 o 
   8  -4   3       47.12       56.60     19.27 o 
   9  -4   3       11.40        3.13     10.72 o 
  10  -4   3        3.84        8.61     16.02 o 
  11  -4   3        0.00        7.57     13.58 o 
  12  -4   3        0.28       -9.48     13.98 o 
  13  -4   3        2.98        0.31     15.03 o 
  14  -4   3        0.39        0.01     14.81 o 
 -12  -3   3        2.69      -12.06     18.00 o 
 -11  -3   3        7.95       12.34     13.15 o 
 -10  -3   3        1.23      -15.13     15.13 o 
  -9  -3   3        3.75       16.65     14.90 o 
  -8  -3   3       13.22       29.84     45.74 o 
  -7  -3   3       62.10       78.51     18.05 o 
  -6  -3   3      186.23      200.85     20.57 o 
  -5  -3   3        1.60       -4.38      6.31 o 
  -4  -3   3       75.10       65.82     15.10 o 
  -3  -3   3     1088.80     1157.73     31.07 o 
  -2  -3   3      827.60     1025.15     18.13 o 
  -1  -3   3      151.61      142.42      4.19 o 
   0  -3   3     1010.27      893.96     13.98 o 
   1  -3   3      803.06      898.02     10.81 o 
   2  -3   3     2628.23     2484.05     28.84 o 
   3  -3   3      669.43      678.15     14.85 o 
   4  -3   3     2129.56     2133.87     42.24 o 
   5  -3   3        2.85        8.51     17.92 o 
   6  -3   3      352.73      295.87     30.45 o 
   7  -3   3      151.34      109.02     20.87 o 
   8  -3   3      150.55      160.54     28.75 o 
   9  -3   3      258.25      281.88     39.65 o 
  10  -3   3        2.97        5.30     16.36 o 
  11  -3   3        0.58      -17.23     17.23 o 
  12  -3   3        0.15       -8.97     14.86 o 
  13  -3   3        4.89        8.86     13.57 o 
  14  -3   3        2.87      -17.28     19.16 o 
 -13  -2   3        0.19       21.00     21.46 o 
 -12  -2   3        1.35      -11.95     13.14 o 
 -11  -2   3        0.08        2.69     12.87 o 
 -10  -2   3        8.24       25.77     17.43 o 
  -9  -2   3        1.28       12.25     11.90 o 
  -8  -2   3      138.87      121.16     24.14 o 
  -7  -2   3        1.12       15.42     38.14 o 
  -6  -2   3       13.93       25.02     15.57 o 
  -5  -2   3        0.84       -0.72      6.60 o 
  -4  -2   3        8.25       13.94      6.73 o 
  -3  -2   3      235.52      243.80     13.80 o 
  -2  -2   3       13.48       37.51      4.15 o 
  -1  -2   3     3120.68     3566.32     24.33 o 
   0  -2   3     2985.91     2697.93     18.21 o 
   1  -2   3     4733.61     4884.01     53.18 o 
   2  -2   3     5543.18     5889.19     31.45 o 
   3  -2   3     2923.32     2932.09     35.80 o 
   4  -2   3      179.21      179.56     12.71 o 
   5  -2   3        1.85        6.98      9.70 o 
   6  -2   3      716.47      594.80     43.11 o 
   7  -2   3       14.29       -2.13     12.48 o 
   8  -2   3      316.33      298.22     37.77 o 
   9  -2   3      712.20      768.83     65.73 o 
  10  -2   3      318.81      301.73     43.19 o 
  11  -2   3       18.11        5.16     12.94 o 
  12  -2   3        1.76       -0.81     14.77 o 
  13  -2   3       10.58       20.24     14.44 o 
 -13  -1   3        0.11        5.17     13.71 o 
 -12  -1   3        5.17       16.65     17.95 o 
 -11  -1   3        0.42       -0.42     12.44 o 
 -10  -1   3       87.46       76.76     22.02 o 
  -9  -1   3       74.81       78.16     19.73 o 
  -8  -1   3       70.45       62.98     17.38 o 
  -7  -1   3       16.02        8.45      8.23 o 
  -6  -1   3        6.17        1.93      8.95 o 
  -5  -1   3      401.01      464.63     47.48 o 
  -4  -1   3      805.85      750.50     29.33 o 
  -3  -1   3     1657.45     1755.96     26.66 o 
  -2  -1   3     8900.33     9857.90     78.76 o 
  -1  -1   3    19430.77    19691.19     55.63 o 
   0  -1   3     8805.59     7165.86   2773.00 o 
   1  -1   3      119.88      124.66      4.83 o 
   2  -1   3     1544.75     1423.14     16.86 o 
   3  -1   3      463.46      469.75     21.96 o 
   4  -1   3      495.93      567.29     34.56 o 
   5  -1   3      768.72      751.96     45.14 o 
   6  -1   3     1544.53     1515.32     70.22 o 
   7  -1   3      661.62      719.82     56.08 o 
   8  -1   3       13.66       45.05     20.32 o 
   9  -1   3        7.34       24.13     16.87 o 
  10  -1   3       77.32      104.10     25.36 o 
  11  -1   3       12.93       -5.90     16.23 o 
  12  -1   3        6.73        5.78     12.72 o 
  13  -1   3        3.04       -3.93     14.41 o 
 -13   0   3        3.17       27.45     23.27 o 
 -12   0   3        3.88       19.08     15.98 o 
 -11   0   3        7.58       -0.88     14.50 o 
 -10   0   3        6.80        3.77     11.41 o 
  -9   0   3        7.89      -13.22     16.83 o 
  -8   0   3      255.96      260.90     32.60 o 
  -7   0   3      247.59      262.53     31.73 o 
  -6   0   3       18.54       -2.36     10.44 o 
  -5   0   3     1288.98     1201.04     54.24 o 
  -4   0   3     5875.01     5840.20    107.43 o 
  -3   0   3     9750.12    10353.72     81.06 o 
  -2   0   3     1486.83     1211.80     13.60 o 
  -1   0   3      211.32      300.85      7.73 o 
   0   0   3     1283.98     1427.48     18.97 o 
   1   0   3     4889.26     5533.27     29.44 o 
   2   0   3     4662.24     5103.43     37.38 o 
   3   0   3      529.93      535.34     13.98 o 
   4   0   3      568.50      540.50     35.53 o 
   5   0   3      108.59      120.06     18.74 o 
   6   0   3      420.91      455.91     39.84 o 
   7   0   3      822.37      935.29     62.16 o 
   8   0   3      423.39      482.35     49.13 o 
   9   0   3       77.67      118.81     27.77 o 
  10   0   3        1.37        5.80     14.05 o 
  11   0   3        2.11      -10.62     13.60 o 
  12   0   3        7.11       13.57     15.67 o 
  13   0   3        3.90        9.56     16.77 o 
 -13   1   3        3.56       15.48     17.04 o 
 -12   1   3       21.23        5.62     13.98 o 
 -11   1   3      128.76      126.36     30.31 o 
 -10   1   3      175.60      190.87     32.74 o 
  -9   1   3       40.04       28.19     15.40 o 
  -8   1   3      110.17       66.17     16.01 o 
  -7   1   3      566.31      551.78     44.55 o 
  -6   1   3      893.49      900.98     53.21 o 
  -5   1   3      343.83      284.21     27.05 o 
  -4   1   3      117.03       62.25     11.43 o 
  -3   1   3     4420.97     4591.90     90.71 o 
  -2   1   3     7918.29     7836.15     38.76 o 
  -1   1   3     8584.80     8707.47     55.97 o 
   0   1   3     1161.47     1194.19     17.54 o 
   1   1   3     2702.19     2562.13     53.73 o 
   2   1   3       56.51       77.57      7.88 o 
   3   1   3     3555.71     4117.62     47.71 o 
   4   1   3    12072.33    12264.68    171.27 o 
   5   1   3     2047.53     2163.77     80.33 o 
   6   1   3      167.64      168.14     26.50 o 
   7   1   3        1.35       14.58     12.79 o 
   8   1   3       56.62       34.74     15.04 o 
   9   1   3       20.63       18.10     13.84 o 
  10   1   3       68.05       71.42     23.72 o 
  11   1   3        1.69        8.66     15.75 o 
  12   1   3        0.28       30.20     20.49 o 
  13   1   3        0.37        4.53     16.63 o 
 -14   2   3       10.23        0.32     12.68 o 
 -13   2   3        4.13       -9.75     17.49 o 
 -12   2   3       12.26        6.22     12.32 o 
 -11   2   3        1.58       -5.97     13.26 o 
 -10   2   3        5.44      -16.83     16.83 o 
  -9   2   3       62.85       28.54     11.27 o 
  -8   2   3       19.54       13.09     11.18 o 
  -7   2   3      681.43      561.72     44.96 o 
  -6   2   3     1485.86     1363.11     65.10 o 
  -5   2   3        4.31      -11.80     11.80 o 
  -4   2   3      110.56       94.13      8.74 o 
  -3   2   3     4496.92     4323.30     47.08 o 
  -2   2   3      187.81      209.74      6.85 o 
  -1   2   3     2292.43     2369.42     39.40 o 
   0   2   3      977.67     1032.92     18.70 o 
   1   2   3     1287.06     1165.48     20.33 o 
   2   2   3      345.27      494.15     20.28 o 
   3   2   3      610.59      652.36     24.02 o 
   4   2   3      504.44      658.17     34.72 o 
   5   2   3      298.55      354.65     34.47 o 
   6   2   3       25.96       17.45      3.39 o 
   7   2   3      365.66      404.97     43.47 o 
   8   2   3       95.44      108.58     25.88 o 
   9   2   3      119.27      119.71     28.79 o 
  10   2   3       53.53       49.31     22.10 o 
  11   2   3       39.78       44.51     14.86 o 
  12   2   3        0.27       12.99     10.75 o 
  13   2   3       18.16       39.06     22.11 o 
 -14   3   3        1.54       22.61     20.79 o 
 -13   3   3        0.33       -7.37     12.19 o 
 -12   3   3        2.25        6.61     17.18 o 
 -11   3   3        0.92        3.11     11.29 o 
 -10   3   3        5.47      -19.05     19.05 o 
  -9   3   3        0.74      -25.67     25.67 o 
  -8   3   3      284.72      319.11     37.13 o 
  -7   3   3      521.28      465.54     41.88 o 
  -6   3   3     2336.49     2263.03     81.61 o 
  -5   3   3     3764.86     3698.99     55.74 o 
  -4   3   3      170.23      210.77      8.43 o 
  -3   3   3      230.37      233.00     14.92 o 
  -2   3   3       17.10       12.26      3.91 o 
  -1   3   3     2851.85     3234.48     41.59 o 
   0   3   3     4940.46     4898.08     50.75 o 
   1   3   3      712.32      770.89     15.62 o 
   2   3   3      225.10      219.32      8.97 o 
   3   3   3      133.48      112.05     11.92 o 
   4   3   3     1096.79     1101.19     30.84 o 
   5   3   3     1541.74     1632.40     40.93 o 
   6   3   3      340.89      337.49     20.50 o 
   7   3   3      256.75      286.98     25.45 o 
   8   3   3      151.27      191.22     23.24 o 
   9   3   3       14.18       38.28     13.83 o 
  10   3   3       81.10      104.75     19.28 o 
  11   3   3       43.89       62.41     17.02 o 
  12   3   3        4.38        9.69     14.43 o 
 -14   4   3        0.23      -14.41     18.24 o 
 -13   4   3        2.77        9.03     12.78 o 
 -12   4   3       29.72       28.51     16.38 o 
 -11   4   3       53.13       42.83     19.65 o 
 -10   4   3        8.16        6.76     10.95 o 
  -9   4   3      275.30      269.35     37.12 o 
  -8   4   3      402.95      358.90     39.08 o 
  -7   4   3      109.21      114.84     22.37 o 
  -6   4   3      162.44      168.58     12.85 o 
  -5   4   3      965.47      960.10     19.15 o 
  -4   4   3     3087.39     3176.00     43.55 o 
  -3   4   3    11946.70    12102.65    296.83 o 
  -2   4   3     4968.00     5057.30     72.24 o 
  -1   4   3      533.15      643.40     19.84 o 
   0   4   3      198.33      140.86      7.81 o 
   1   4   3      686.27      752.07     19.97 o 
   2   4   3     1471.73     1558.83     27.98 o 
   3   4   3     3153.55     3046.29     62.92 o 
   4   4   3      427.89      441.24     20.81 o 
   5   4   3        9.71       16.90      6.24 o 
   6   4   3     2140.59     2148.70     53.78 o 
   7   4   3      641.22      628.32     31.56 o 
   8   4   3      235.53      206.87     24.58 o 
   9   4   3        5.00       16.15      9.89 o 
  10   4   3       16.85       18.43     10.91 o 
  11   4   3       40.31       51.33     15.56 o 
 -14   5   3        4.27        9.42     17.33 o 
 -13   5   3       11.99       27.13     18.33 o 
 -12   5   3      136.16      139.23     33.29 o 
 -11   5   3       92.48       92.00     23.82 o 
 -10   5   3       19.35        1.01     12.55 o 
  -9   5   3        0.15        1.12      9.46 o 
  -8   5   3      643.72      628.64     51.68 o 
  -7   5   3     1002.58      962.79     60.41 o 
  -6   5   3      986.23      934.87     25.80 o 
  -5   5   3     1398.23     1279.45     59.98 o 
  -4   5   3       83.99       90.93     12.00 o 
  -3   5   3      166.59      168.99     14.59 o 
  -2   5   3      573.78      514.23     39.94 o 
  -1   5   3       18.26       12.67      5.13 o 
   0   5   3      639.53      574.26     19.34 o 
   1   5   3      225.45      248.06     12.52 o 
   2   5   3     1566.56     1530.70     31.57 o 
   3   5   3     2346.13     2384.47     59.33 o 
   4   5   3     2083.15     2110.53     58.85 o 
   5   5   3     1956.43     2047.19     50.55 o 
   6   5   3      842.31      914.55     36.25 o 
   7   5   3       11.93       32.03     11.42 o 
   8   5   3      170.60      190.44     20.28 o 
   9   5   3       77.89       97.30     18.40 o 
  10   5   3        8.70       20.44     14.78 o 
 -14   6   3       33.10       20.41     21.11 o 
 -13   6   3       11.64        9.09     12.45 o 
 -12   6   3        1.63       13.43     14.82 o 
 -11   6   3       98.61       78.75     23.62 o 
 -10   6   3       42.57       36.39     11.48 o 
  -9   6   3       89.90       91.50     21.77 o 
  -8   6   3      180.08      188.79     29.74 o 
  -7   6   3       11.90       -5.09      9.23 o 
  -6   6   3      619.65      606.79     44.04 o 
  -5   6   3     3033.92     3229.76     71.55 o 
  -4   6   3     1567.78     1611.30     48.74 o 
  -3   6   3     1145.19     1156.46     39.55 o 
  -2   6   3       78.59       66.42     14.13 o 
  -1   6   3      923.50      991.60     27.64 o 
   0   6   3     2178.47     2438.58     42.58 o 
   1   6   3     2882.18     2745.16     45.38 o 
   2   6   3     2424.65     2290.73     41.81 o 
   3   6   3       49.31       77.65     12.68 o 
   4   6   3       66.16       80.51     13.88 o 
   5   6   3      143.13      158.53     18.54 o 
   6   6   3        3.96        3.37      5.59 o 
   7   6   3        3.79       18.31      8.42 o 
   8   6   3        2.72       31.49     18.21 o 
   9   6   3        4.69       -5.98     14.73 o 
  10   6   3       10.40       26.00     19.86 o 
 -14   7   3        7.11       -2.45     15.17 o 
 -13   7   3        0.38        5.74     16.68 o 
 -12   7   3        6.26      -20.56     20.56 o 
 -11   7   3        3.85       -6.28     15.64 o 
 -10   7   3       25.49        9.84      9.99 o 
  -9   7   3      369.08      334.94     41.37 o 
  -8   7   3      857.59      876.74     61.68 o 
  -7   7   3      325.92      341.59     37.01 o 
  -6   7   3      363.05      361.04     34.52 o 
  -5   7   3     1081.00     1080.51     43.30 o 
  -4   7   3      712.59      654.53     32.60 o 
  -3   7   3      993.59     1051.56     39.55 o 
  -2   7   3     2144.16     2167.98     68.38 o 
  -1   7   3      289.93      313.18     16.97 o 
   0   7   3      735.25      698.96     24.54 o 
   1   7   3      307.80      306.52     16.28 o 
   2   7   3     1237.00     1183.93     43.60 o 
   3   7   3      222.41      197.07     18.54 o 
   4   7   3       12.66       22.39      7.48 o 
   5   7   3       15.33        6.62      8.03 o 
   6   7   3        8.38        8.74      9.12 o 
   7   7   3        0.20       12.16     10.56 o 
   8   7   3       28.50       48.81     28.11 o 
   9   7   3        9.73      -11.81     18.35 o 
 -14   8   3        1.03       -3.35     15.20 o 
 -13   8   3        0.15       -4.99     14.89 o 
 -12   8   3        1.59       -2.01     14.67 o 
 -11   8   3       17.63        7.92     14.28 o 
 -10   8   3       12.02       13.17     14.12 o 
  -9   8   3       96.38       90.96     22.54 o 
  -8   8   3      145.63      161.35     29.26 o 
  -7   8   3      131.44       99.86     22.32 o 
  -6   8   3       27.90       16.79     21.39 o 
  -5   8   3      131.07      128.81     16.47 o 
  -4   8   3      159.32      171.13     14.55 o 
  -3   8   3        6.77        9.35      3.33 o 
  -2   8   3      572.58      546.18     31.71 o 
  -1   8   3      168.52      150.00     17.00 o 
   0   8   3     1144.36     1106.59     32.51 o 
   1   8   3     1746.09     1722.34     40.49 o 
   2   8   3      517.68      541.88     23.09 o 
   3   8   3      309.58      259.57     38.66 o 
   4   8   3       26.67       44.38     18.43 o 
   5   8   3       60.69       28.49     19.56 o 
   6   8   3      126.08      100.78     19.42 o 
   7   8   3      101.10      110.54     21.12 o 
   8   8   3       14.11       18.94     17.33 o 
 -14   9   3        0.01       11.59     13.64 o 
 -13   9   3        8.71       10.25     12.93 o 
 -12   9   3       31.32       13.96     15.42 o 
 -11   9   3        4.14       -2.85     10.20 o 
 -10   9   3       11.11        8.69     13.85 o 
  -9   9   3       93.02       87.30     22.34 o 
  -8   9   3       88.78       69.61     20.35 o 
  -7   9   3      198.35      208.14     29.21 o 
  -6   9   3      113.95      124.41     17.13 o 
  -5   9   3        0.61        5.03      5.92 o 
  -4   9   3      542.06      530.35     26.01 o 
  -3   9   3       64.33       72.33      9.01 o 
  -2   9   3       95.04      103.01     19.95 o 
  -1   9   3        6.27        0.66      6.68 o 
   0   9   3      233.13      165.98     12.93 o 
   1   9   3      438.71      396.53     27.78 o 
   2   9   3      207.75      197.63     19.74 o 
   3   9   3      798.60      782.40     72.99 o 
   4   9   3      425.19      479.20     59.12 o 
   5   9   3        8.48        3.41     24.03 o 
   6   9   3       63.29       42.56     14.29 o 
   7   9   3        6.29       17.23     19.40 o 
 -13  10   3        0.86      -18.30     18.30 o 
 -12  10   3        5.31       -3.14     13.06 o 
 -11  10   3       17.26       27.35     19.93 o 
 -10  10   3      147.74      147.00     29.76 o 
  -9  10   3      119.69      126.86     26.36 o 
  -8  10   3        0.37        9.43      8.62 o 
  -7  10   3       75.12       80.21     12.16 o 
  -6  10   3       48.10       53.01     10.11 o 
  -5  10   3      127.89      145.49     14.81 o 
  -4  10   3      186.58      228.19     17.52 o 
  -3  10   3      164.23      144.89     13.96 o 
  -2  10   3       50.69       43.80     11.14 o 
  -1  10   3      937.97      942.59     46.32 o 
   0  10   3      866.26      876.84     44.72 o 
   1  10   3      235.98      239.51     23.27 o 
   2  10   3       82.91       88.19     27.00 o 
   3  10   3        8.10       18.44     15.86 o 
   4  10   3        9.80       -0.70     14.52 o 
   5  10   3       44.22       77.00     30.15 o 
   6  10   3       32.86       24.08     17.53 o 
 -13  11   3        4.80        2.41     13.32 o 
 -12  11   3        1.77       10.38     10.79 o 
 -11  11   3        4.07        5.79     28.47 o 
 -10  11   3        0.05       14.55      9.77 o 
  -9  11   3       11.17       26.74     14.98 o 
  -8  11   3      150.85      184.67     35.40 o 
  -7  11   3      228.82      249.34     28.12 o 
  -6  11   3       63.09       79.67     21.51 o 
  -5  11   3      219.19      213.60     25.95 o 
  -4  11   3      127.52      124.37     19.71 o 
  -3  11   3      180.38      186.90     22.73 o 
  -2  11   3      149.80      138.04     19.02 o 
  -1  11   3       65.67       61.16     13.77 o 
   0  11   3      133.76      124.85     18.65 o 
   1  11   3      297.20      289.08     44.57 o 
   2  11   3       46.52       32.40     17.11 o 
   3  11   3        1.34       -4.82     18.35 o 
   4  11   3       42.41       30.67     18.53 o 
 -11  12   3        6.97       13.46     14.93 o 
 -10  12   3        0.20       13.89     18.24 o 
  -9  12   3        5.20        1.47     11.21 o 
  -8  12   3       12.60       13.13     13.70 o 
  -7  12   3       36.15       32.03     12.15 o 
  -6  12   3        1.44        3.40      9.29 o 
  -5  12   3       56.48       55.43     15.45 o 
  -4  12   3        8.32       13.68     10.08 o 
  -3  12   3      211.46      229.73     26.77 o 
  -2  12   3      393.46      395.88     34.33 o 
  -1  12   3        7.53       -0.07      7.01 o 
   0  12   3        5.59        5.29     11.51 o 
   1  12   3        1.32      -13.53     16.98 o 
   2  12   3        8.11        1.81     14.27 o 
   3  12   3        0.49       10.69     19.14 o 
 -10  13   3        1.40       36.42     22.18 o 
  -9  13   3       10.02       19.50     18.58 o 
  -8  13   3       16.48       24.24     15.78 o 
  -7  13   3       13.52       20.29     10.03 o 
  -6  13   3        2.37        9.84      9.59 o 
  -5  13   3        0.43       -8.07     10.17 o 
  -4  13   3       14.69       15.59     10.21 o 
  -3  13   3        6.55        0.35      7.09 o 
  -2  13   3       21.66       17.15      9.26 o 
  -1  13   3       16.89        2.49     16.57 o 
   0  13   3       10.62       -1.53     12.91 o 
   1  13   3       22.67       40.73     23.29 o 
  -8  14   3       14.51       11.50     21.24 o 
  -7  14   3        0.35        6.14      7.64 o 
  -6  14   3       13.32       25.78     18.67 o 
  -5  14   3        1.40        3.88     10.00 o 
  -4  14   3        7.76       -3.89      9.54 o 
  -3  14   3       12.53        5.35     11.92 o 
  -2  14   3       72.07       71.12     28.15 o 
  -6  15   3       31.47       16.04     12.94 o 
  -5  15   3       49.93       54.28     20.66 o 
  -4  15   3        3.99       -3.95      9.56 o 
   2 -16   4       14.45        8.09     11.27 o 
   3 -16   4        0.63       -7.18     17.98 o 
   4 -16   4        6.30       -4.22     10.44 o 
   5 -16   4       37.05       69.22     30.41 o 
   6 -16   4       95.11      127.33     37.28 o 
   7 -16   4       29.31       40.52     23.02 o 
   0 -15   4       24.96       25.02     19.51 o 
   1 -15   4      148.43      154.83     26.52 o 
   2 -15   4      172.12      162.33     25.90 o 
   3 -15   4      105.24      104.60     21.23 o 
   4 -15   4       20.92        6.93      9.25 o 
   5 -15   4        0.36       -1.26     11.03 o 
   6 -15   4        7.26       16.87     14.02 o 
   7 -15   4       19.86       10.49     15.74 o 
  -2 -14   4       78.76      102.54     31.75 o 
  -1 -14   4       35.68       53.49     24.80 o 
   0 -14   4        5.53       15.74     10.74 o 
   1 -14   4       42.16       48.59     13.52 o 
   2 -14   4        6.07        0.39     22.85 o 
   3 -14   4       73.29       92.69     18.89 o 
   4 -14   4      253.82      251.46     30.44 o 
   5 -14   4      106.49      105.70     20.01 o 
   6 -14   4        3.34        6.65      8.16 o 
   7 -14   4       22.18       10.06     12.19 o 
   8 -14   4       36.46       47.55     20.58 o 
   9 -14   4       10.58        8.97     11.26 o 
  10 -14   4       17.55       11.03     13.00 o 
  -3 -13   4       11.03        6.92     16.78 o 
  -2 -13   4        0.36       -8.47     11.66 o 
  -1 -13   4       61.78       58.18     14.92 o 
   0 -13   4      164.68      181.78     24.59 o 
   1 -13   4       74.36       97.35     17.52 o 
   2 -13   4       66.37       88.84     17.72 o 
   3 -13   4        4.89       -5.67     12.36 o 
   4 -13   4       64.62       30.94     17.49 o 
   5 -13   4       21.06       18.64      8.19 o 
   6 -13   4        1.01        7.56     10.92 o 
   7 -13   4       29.91       30.01     12.25 o 
   8 -13   4       29.45        6.83      9.31 o 
   9 -13   4        6.93        3.41     16.21 o 
  10 -13   4       14.87       -7.92     12.76 o 
  11 -13   4        2.37       20.35     16.10 o 
  -5 -12   4        0.27        2.54     15.48 o 
  -4 -12   4       22.96        7.83     16.80 o 
  -3 -12   4       26.76       25.98     17.12 o 
  -2 -12   4        1.00      -14.74     15.16 o 
  -1 -12   4       52.97       58.97     14.23 o 
   0 -12   4       79.71       94.17     17.84 o 
   1 -12   4       55.58       53.93     12.58 o 
   2 -12   4       30.30       26.48     10.08 o 
   3 -12   4       35.98       22.57      7.64 o 
   4 -12   4       14.45        7.21      8.98 o 
   5 -12   4        2.06        0.15     16.63 o 
   6 -12   4        0.80        3.15      7.50 o 
   7 -12   4       19.26       33.15      9.70 o 
   8 -12   4       28.23       11.36     13.46 o 
   9 -12   4       37.08       49.87     20.04 o 
  10 -12   4       62.38       66.25     22.50 o 
  11 -12   4       18.86       19.22     15.56 o 
  12 -12   4        6.42       26.02     16.44 o 
  -6 -11   4        2.73        1.55     18.90 o 
  -5 -11   4       13.39       18.45     18.59 o 
  -4 -11   4        5.74      -14.32     14.32 o 
  -3 -11   4       22.45       27.75     16.27 o 
  -2 -11   4       16.09       36.84     17.49 o 
  -1 -11   4        7.51        3.64      7.81 o 
   0 -11   4       14.02        6.76      9.56 o 
   1 -11   4       11.47       -5.27      8.79 o 
   2 -11   4        1.24       -3.42      7.23 o 
   3 -11   4      134.22      107.17     12.91 o 
   4 -11   4      226.73      230.79     19.16 o 
   5 -11   4       67.21       72.56     11.28 o 
   6 -11   4       74.00       56.47     11.58 o 
   7 -11   4       58.16       65.11     12.68 o 
   8 -11   4       59.76       67.01     20.19 o 
   9 -11   4       94.78      107.44     26.73 o 
  10 -11   4       19.22       39.30     19.46 o 
  11 -11   4        1.11       16.29     16.07 o 
  12 -11   4       17.93       28.30     16.24 o 
  13 -11   4       11.93       39.51     21.78 o 
  -7 -10   4        0.78      -35.88     36.49 o 
  -6 -10   4        3.26      -14.66     45.51 o 
  -5 -10   4        5.40       -3.36     12.54 o 
  -4 -10   4        6.89        0.92     13.67 o 
  -3 -10   4       22.13       31.83     14.76 o 
  -2 -10   4        8.83       16.38      9.52 o 
  -1 -10   4      457.74      517.26     34.65 o 
   0 -10   4      617.23      658.09     38.37 o 
   1 -10   4      209.63      213.59     25.92 o 
   2 -10   4       16.30       15.45      6.99 o 
   3 -10   4        5.57       -2.44      6.78 o 
   4 -10   4      177.46      178.85     16.48 o 
   5 -10   4      626.21      668.47     30.66 o 
   6 -10   4       94.30       84.11      8.71 o 
   7 -10   4       12.36        7.36      4.61 o 
   8 -10   4       77.89       96.24     12.19 o 
   9 -10   4      202.69      224.46     18.04 o 
  10 -10   4       37.91       23.36      9.68 o 
  11 -10   4        9.47       15.04      9.08 o 
  12 -10   4        3.09       11.91     10.34 o 
  13 -10   4        0.07        5.38      8.81 o 
  14 -10   4        0.47        0.46     10.43 o 
  -8  -9   4        0.29        9.32     19.10 o 
  -7  -9   4        0.77      -14.57     14.57 o 
  -6  -9   4       20.27      -10.41     28.72 o 
  -5  -9   4       58.38       47.90     18.80 o 
  -4  -9   4        1.45       12.39     13.30 o 
  -3  -9   4        6.53        4.02      9.54 o 
  -2  -9   4       22.16       -5.03     11.30 o 
  -1  -9   4      170.44      199.06     19.99 o 
   0  -9   4        3.00        2.25      6.02 o 
   1  -9   4      446.79      443.58     24.39 o 
   2  -9   4     1582.58     1412.42     73.72 o 
   3  -9   4        2.91       -6.90      8.84 o 
   4  -9   4      312.98      282.23     13.76 o 
   5  -9   4       29.92       20.66      3.44 o 
   6  -9   4        0.64       -4.27      4.64 o 
   7  -9   4        6.38        2.23      5.05 o 
   8  -9   4       69.28       78.88     10.22 o 
   9  -9   4       63.35       74.32     11.10 o 
  10  -9   4        1.43       24.06     11.99 o 
  11  -9   4        9.59       15.81      9.67 o 
  12  -9   4        0.11        1.16      8.46 o 
  13  -9   4       15.15        3.95     16.00 o 
  14  -9   4        0.27        3.09     19.22 o 
  -9  -8   4        2.45       14.77     23.93 o 
  -8  -8   4        7.61        9.11     11.60 o 
  -7  -8   4       35.30        3.78     18.29 o 
  -6  -8   4        1.36      -18.60     24.71 o 
  -5  -8   4       78.43       73.34     23.55 o 
  -4  -8   4      155.50      166.86     31.79 o 
  -3  -8   4       10.98       15.93     14.14 o 
  -2  -8   4      645.11      716.00     55.74 o 
  -1  -8   4      137.57      130.55     15.21 o 
   0  -8   4       41.89       41.23      7.01 o 
   1  -8   4       67.49       57.95      7.82 o 
   2  -8   4      680.66      650.78     24.76 o 
   3  -8   4      166.60      169.93      7.95 o 
   4  -8   4        3.45        0.74      3.14 o 
   5  -8   4       91.91       82.34      6.14 o 
   6  -8   4        0.87       -5.79      5.79 o 
   7  -8   4        0.29       -4.13      4.98 o 
   8  -8   4       15.58        6.09      6.68 o 
   9  -8   4        6.77       10.10      5.01 o 
  10  -8   4        3.99       21.53     11.02 o 
  11  -8   4       67.46      102.70     18.19 o 
  12  -8   4       37.54       38.04     13.13 o 
  13  -8   4        0.53        1.87      6.99 o 
  14  -8   4        1.85       12.67     15.08 o 
 -10  -7   4       10.77       48.80     55.95 o 
  -9  -7   4        0.37       42.14     35.99 o 
  -8  -7   4       55.62       61.93     14.89 o 
  -7  -7   4       65.32       59.01     10.77 o 
  -6  -7   4       47.34       30.92     12.50 o 
  -5  -7   4        3.51        2.42      5.72 o 
  -4  -7   4       73.52       60.17      6.52 o 
  -3  -7   4      110.40       83.30      6.16 o 
  -2  -7   4      307.56      288.30     20.14 o 
  -1  -7   4      445.42      411.36     24.89 o 
   0  -7   4      121.90      136.19     11.80 o 
   1  -7   4      143.93      145.22     11.65 o 
   2  -7   4        4.20        4.31      3.68 o 
   3  -7   4       43.74       53.23      4.29 o 
   4  -7   4      503.19      548.53     12.77 o 
   5  -7   4      252.31      232.27     12.28 o 
   6  -7   4       28.86       28.73      7.22 o 
   7  -7   4      414.52      481.90     22.02 o 
   8  -7   4      480.60      455.54     22.19 o 
   9  -7   4      194.41      190.98     14.78 o 
  10  -7   4      181.57      177.24     21.85 o 
  11  -7   4       12.02       19.82     10.41 o 
  12  -7   4        0.27        0.06      9.52 o 
  13  -7   4        3.47        5.24     11.40 o 
  14  -7   4       14.65       35.17     24.27 o 
 -11  -6   4        4.96       -0.14     12.45 o 
 -10  -6   4       55.07       91.83     62.61 o 
  -9  -6   4       50.62       74.45     21.01 o 
  -8  -6   4       54.66       97.87     17.66 o 
  -7  -6   4        0.19        3.85     13.62 o 
  -6  -6   4       41.35       16.38     24.89 o 
  -5  -6   4      187.34      219.03     25.94 o 
  -4  -6   4      119.81      146.48     19.26 o 
  -3  -6   4       60.13       49.44      6.89 o 
  -2  -6   4       27.22       22.78      3.33 o 
  -1  -6   4      230.50      232.54      9.98 o 
   0  -6   4     3330.69     3194.51     50.90 o 
   1  -6   4     7032.31     6977.69     98.23 o 
   2  -6   4      336.57      285.11     11.30 o 
   3  -6   4      147.28      147.97      6.08 o 
   4  -6   4     1270.53     1239.84     28.94 o 
   5  -6   4     1190.76     1181.59     43.26 o 
   6  -6   4      141.84      133.69     14.00 o 
   7  -6   4      145.39      129.63     14.60 o 
   8  -6   4        8.53        4.19      7.08 o 
   9  -6   4       24.94       44.62     11.00 o 
  10  -6   4       81.75      104.14     16.45 o 
  11  -6   4       74.79       70.71     14.83 o 
  12  -6   4        2.23        1.36     15.52 o 
  13  -6   4        1.96       20.71     12.14 o 
  14  -6   4        2.49       22.85     18.39 o 
 -12  -5   4        8.06       30.64     17.83 o 
 -11  -5   4        1.02        0.68     13.33 o 
 -10  -5   4        6.86       18.01     13.42 o 
  -9  -5   4        0.95       33.11     47.86 o 
  -8  -5   4        8.62       21.37     45.33 o 
  -7  -5   4      286.52      314.55     27.49 o 
  -6  -5   4       18.97        2.35     17.02 o 
  -5  -5   4        7.41       -4.36     13.15 o 
  -4  -5   4      854.64      821.41     42.83 o 
  -3  -5   4     3366.70     3286.57     58.27 o 
  -2  -5   4     2149.28     2002.04     39.09 o 
  -1  -5   4        1.41       -1.45      1.82 o 
   0  -5   4        2.67        3.00      3.73 o 
   1  -5   4        3.06        2.59      2.55 o 
   2  -5   4     1908.25     1865.54     21.23 o 
   3  -5   4     7645.44     8112.96     49.65 o 
   4  -5   4      617.62      604.48     24.37 o 
   5  -5   4      934.76      974.77     33.64 o 
   6  -5   4     2106.42     2026.25     51.97 o 
   7  -5   4      886.85      783.86     34.48 o 
   8  -5   4       13.43        5.22      9.85 o 
   9  -5   4       21.04        8.59     17.01 o 
  10  -5   4       10.26       16.16      8.69 o 
  11  -5   4       29.74       21.53      9.61 o 
  12  -5   4       11.93       19.00     17.17 o 
  13  -5   4        5.80       -2.34     15.99 o 
  14  -5   4        0.02       13.21     14.87 o 
 -12  -4   4        0.71      -10.54     12.54 o 
 -11  -4   4       15.47       15.24     14.73 o 
 -10  -4   4       67.67       57.88     20.68 o 
  -9  -4   4       30.41       64.90     52.20 o 
  -8  -4   4       34.56       34.32     30.83 o 
  -7  -4   4      354.54      399.51     30.15 o 
  -6  -4   4      127.25      102.88     14.23 o 
  -5  -4   4        9.84        4.81     10.90 o 
  -4  -4   4        1.15       -5.44      8.49 o 
  -3  -4   4        0.14        0.77      5.38 o 
  -2  -4   4     1611.71     1520.37     21.08 o 
  -1  -4   4     1815.86     1858.72     32.03 o 
   0  -4   4     2679.39     2586.83     23.30 o 
   1  -4   4      100.86       88.66      3.60 o 
   2  -4   4      294.76      268.94      7.57 o 
   3  -4   4      227.94      262.76      9.78 o 
   4  -4   4      755.86      775.11     30.55 o 
   5  -4   4        2.85        2.97      8.15 o 
   6  -4   4      561.47      573.25     26.77 o 
   7  -4   4      177.46      199.74     18.01 o 
   8  -4   4       64.45      100.50     14.06 o 
   9  -4   4      167.97      134.27     16.89 o 
  10  -4   4       90.12       81.49     14.32 o 
  11  -4   4        1.85        9.41      7.52 o 
  12  -4   4        0.08       -7.41     12.72 o 
  13  -4   4        4.88       -8.26     19.07 o 
  14  -4   4        0.08      -10.68     16.00 o 
 -13  -3   4        4.78       34.27     23.55 o 
 -12  -3   4        0.14        1.53     11.36 o 
 -11  -3   4        0.03      -17.85     17.85 o 
 -10  -3   4       11.09       23.99     16.79 o 
  -9  -3   4        2.82       23.44     13.30 o 
  -8  -3   4       25.81       40.26     18.02 o 
  -7  -3   4      194.87      224.68     28.98 o 
  -6  -3   4        7.52       14.42     12.44 o 
  -5  -3   4      712.57      571.92     30.34 o 
  -4  -3   4      910.13      837.06     55.96 o 
  -3  -3   4     1121.10     1054.26     29.34 o 
  -2  -3   4       80.16      100.16      5.62 o 
  -1  -3   4       83.39       79.46      4.94 o 
   0  -3   4      989.51     1129.60     12.48 o 
   1  -3   4     5642.47     6449.77     30.09 o 
   2  -3   4      504.38      583.70      9.47 o 
   3  -3   4      194.75      243.05      8.93 o 
   4  -3   4      801.08      921.77     28.54 o 
   5  -3   4      209.99      255.02     16.44 o 
   6  -3   4      133.88      124.13     12.64 o 
   7  -3   4      527.19      561.38     28.42 o 
   8  -3   4     1258.73     1337.19     46.70 o 
   9  -3   4      536.88      485.02     33.81 o 
  10  -3   4      148.71      139.14     17.79 o 
  11  -3   4        1.52        6.47     15.11 o 
  12  -3   4        9.82       14.53     17.57 o 
  13  -3   4        1.42        6.08     14.60 o 
 -13  -2   4        0.08      -21.52     21.52 o 
 -12  -2   4        5.00       -0.44     13.54 o 
 -11  -2   4       15.57       27.21     15.55 o 
 -10  -2   4        8.02      -14.01     14.01 o 
  -9  -2   4        1.98      -13.88     13.88 o 
  -8  -2   4       27.23       25.73     11.47 o 
  -7  -2   4      104.27      112.41     29.56 o 
  -6  -2   4      145.65      189.16     19.66 o 
  -5  -2   4      382.07      345.32     26.38 o 
  -4  -2   4      657.74      655.86     20.41 o 
  -3  -2   4       70.41       72.20      7.39 o 
  -2  -2   4     6582.27     7066.15     52.13 o 
  -1  -2   4     6596.37     6878.35     36.44 o 
   0  -2   4      158.52      192.34      6.87 o 
   1  -2   4     2065.16     2153.68     23.19 o 
   2  -2   4    11400.48    11823.48     58.46 o 
   3  -2   4       21.97       27.47      5.00 o 
   4  -2   4     1451.18     1438.07     58.46 o 
   5  -2   4     2482.02     2366.23     95.85 o 
   6  -2   4      560.01      519.19     24.15 o 
   7  -2   4       56.48       76.51     16.45 o 
   8  -2   4      214.69      238.27     19.90 o 
   9  -2   4      397.09      397.63     26.30 o 
  10  -2   4       15.94       38.04     19.68 o 
  11  -2   4       87.19       93.05     25.38 o 
  12  -2   4       36.70       68.24     26.92 o 
  13  -2   4        0.09       21.47     21.60 o 
 -13  -1   4        0.74       -4.56     12.51 o 
 -12  -1   4        7.28       23.70     15.91 o 
 -11  -1   4       28.37       34.33     18.10 o 
 -10  -1   4       36.04       53.89     19.88 o 
  -9  -1   4       69.35       87.16     22.35 o 
  -8  -1   4      109.15      100.98     22.38 o 
  -7  -1   4       44.12       60.68     17.07 o 
  -6  -1   4        9.75       21.19     48.64 o 
  -5  -1   4      110.65       85.15     16.14 o 
  -4  -1   4      625.78      705.74     19.35 o 
  -3  -1   4     3135.39     3054.64     36.26 o 
  -2  -1   4    50613.42    53875.34    295.92 o 
  -1  -1   4    79981.12    86088.55    321.63 o 
   0  -1   4     1380.10     1228.36     25.98 o 
   1  -1   4    15881.75    16954.03    103.05 o 
   2  -1   4       53.69       62.36      3.97 o 
   3  -1   4     1078.42     1098.18     24.03 o 
   4  -1   4       65.69       89.67      8.04 o 
   5  -1   4        6.00        8.10      4.35 o 
   6  -1   4      350.42      343.73     21.40 o 
   7  -1   4     2193.76     2320.11     68.75 o 
   8  -1   4     1028.52     1089.64     45.07 o 
   9  -1   4       75.55       81.81     14.48 o 
  10  -1   4       33.56       43.72     21.70 o 
  11  -1   4       47.44       11.92     12.56 o 
  12  -1   4       30.57        8.67     17.56 o 
  13  -1   4       21.48       32.45     22.54 o 
 -13   0   4        4.72        6.57     16.24 o 
 -12   0   4       69.39       59.54     24.23 o 
 -11   0   4       90.27      116.33     31.42 o 
 -10   0   4        6.44       16.92     11.10 o 
  -9   0   4        2.72       -9.39     16.17 o 
  -8   0   4        5.65        4.87      9.89 o 
  -7   0   4     1321.56     1315.13     69.21 o 
  -6   0   4      837.44      808.26     50.00 o 
  -5   0   4     1714.48     1640.53     65.20 o 
  -4   0   4      500.31      482.21     14.45 o 
  -3   0   4        8.00        5.63      3.82 o 
  -2   0   4     2907.39     3088.78     23.10 o 
  -1   0   4     1692.37     2145.63     19.96 o 
   0   0   4      621.91      886.36     14.40 o 
   1   0   4      386.99      363.22      9.03 o 
   2   0   4     2115.03     2187.91     24.61 o 
   3   0   4     2688.14     2648.09     39.19 o 
   4   0   4    10581.11    10638.78    180.52 o 
   5   0   4     1091.60     1186.14     99.73 o 
   6   0   4     1038.54     1026.66     28.24 o 
   7   0   4      104.83      113.21     25.91 o 
   8   0   4        0.19        7.72      4.96 o 
   9   0   4      194.70      224.17     36.33 o 
  10   0   4       98.85       96.53     27.92 o 
  11   0   4       18.90        8.20     15.96 o 
  12   0   4        8.33       18.86     16.72 o 
  13   0   4       12.32       40.50     25.87 o 
 -13   1   4       24.07       32.57     19.40 o 
 -12   1   4       36.62       49.74     22.02 o 
 -11   1   4        1.46        6.37     12.52 o 
 -10   1   4      245.81      188.38     31.51 o 
  -9   1   4      224.01      237.88     34.49 o 
  -8   1   4        0.74      -11.09     11.91 o 
  -7   1   4        1.16       -4.94     10.26 o 
  -6   1   4      314.54      311.35     31.91 o 
  -5   1   4      815.77      720.64     43.70 o 
  -4   1   4     3089.71     3313.27     83.94 o 
  -3   1   4     4031.36     3678.91     39.72 o 
  -2   1   4     4688.76     4726.15     38.72 o 
  -1   1   4      598.41      790.35     16.37 o 
   0   1   4      227.75      206.06     15.49 o 
   1   1   4      227.02      241.39     22.22 o 
   2   1   4      202.82      185.14     11.13 o 
   3   1   4     3334.70     3777.89     83.37 o 
   4   1   4     1061.75     1142.77     39.38 o 
   5   1   4      395.43      422.99     37.46 o 
   6   1   4      851.83      789.83    115.00 o 
   7   1   4       80.76       69.77      9.01 o 
   8   1   4       35.77       27.02     14.36 o 
   9   1   4       24.39       24.33     16.79 o 
  10   1   4       22.91       46.59     20.00 o 
  11   1   4        2.59       -5.47     15.98 o 
  12   1   4        1.44       15.26     13.10 o 
  13   1   4        4.31       30.79     21.75 o 
 -14   2   4        5.27       31.63     18.13 o 
 -13   2   4        3.24        3.83     14.47 o 
 -12   2   4        2.53        1.86     12.32 o 
 -11   2   4        0.12      -23.54     23.54 o 
 -10   2   4       22.15       -7.60     16.95 o 
  -9   2   4        8.58      -11.81     18.09 o 
  -8   2   4      551.24      453.40     44.61 o 
  -7   2   4     1158.52     1117.81     65.56 o 
  -6   2   4     1012.62      924.45     53.73 o 
  -5   2   4      289.16      266.41     27.08 o 
  -4   2   4       19.98       22.16      4.77 o 
  -3   2   4     1629.20     1547.91     23.75 o 
  -2   2   4     3631.53     3751.10     68.68 o 
  -1   2   4       99.40       80.73      6.17 o 
   0   2   4      810.43      807.11     18.05 o 
   1   2   4       41.95       73.58      6.60 o 
   2   2   4     5173.25     5149.36     78.40 o 
   3   2   4      670.70      670.65     21.02 o 
   4   2   4      230.25      234.45     28.67 o 
   5   2   4      418.04      411.47     20.36 o 
   6   2   4      667.31      688.17     35.69 o 
   7   2   4        0.81        0.23     10.90 o 
   8   2   4       23.76       31.67     11.30 o 
   9   2   4        5.86        9.85      8.84 o 
  10   2   4        0.37        7.19      9.13 o 
  11   2   4        1.54       15.52     10.76 o 
  12   2   4       27.80       35.48     15.81 o 
  13   2   4        1.72       28.94     22.00 o 
 -14   3   4        0.32       10.14     16.31 o 
 -13   3   4        1.27       12.46     15.87 o 
 -12   3   4       17.68        5.35     14.01 o 
 -11   3   4       19.08       21.89     15.37 o 
 -10   3   4       25.67        8.18     14.40 o 
  -9   3   4        0.56       15.37     12.72 o 
  -8   3   4      250.34      197.76     30.53 o 
  -7   3   4      338.91      348.02     36.97 o 
  -6   3   4      655.35      675.27     46.08 o 
  -5   3   4     1872.31     1719.37     74.12 o 
  -4   3   4     1454.75     1468.13     30.93 o 
  -3   3   4      187.57      175.62      9.00 o 
  -2   3   4        7.15        7.50      5.44 o 
  -1   3   4     1457.10     1551.54     38.94 o 
   0   3   4      174.35      208.97     14.62 o 
   1   3   4     1408.41     1495.35     44.69 o 
   2   3   4    10791.88    10839.78     62.16 o 
   3   3   4      265.75      285.51     15.14 o 
   4   3   4        6.80        9.16      4.64 o 
   5   3   4      570.76      536.67     23.96 o 
   6   3   4       59.77       49.30     10.26 o 
   7   3   4        3.64        2.36      8.38 o 
   8   3   4      111.26      106.05     24.04 o 
   9   3   4       50.38       60.36     20.71 o 
  10   3   4       39.21       74.53     24.35 o 
  11   3   4      114.09      120.96     30.10 o 
  12   3   4       32.91       38.31     15.18 o 
 -14   4   4        0.40       22.63     20.02 o 
 -13   4   4        0.29       10.22     18.15 o 
 -12   4   4       22.49        5.34     11.72 o 
 -11   4   4      105.21       80.85     24.79 o 
 -10   4   4       10.30       34.08     16.97 o 
  -9   4   4       54.73       42.07     16.16 o 
  -8   4   4      242.96      221.04     31.48 o 
  -7   4   4       74.64       74.38     17.70 o 
  -6   4   4       68.54       51.71      7.49 o 
  -5   4   4     3717.43     3537.36     84.70 o 
  -4   4   4      425.29      439.53     17.57 o 
  -3   4   4       87.82       75.89     11.16 o 
  -2   4   4     2113.37     2211.17     50.80 o 
  -1   4   4     4083.88     4127.83     67.43 o 
   0   4   4      287.24      330.46     19.28 o 
   1   4   4      751.09      870.50     22.26 o 
   2   4   4      177.65      163.11      9.27 o 
   3   4   4     1511.59     1527.71     46.22 o 
   4   4   4     1164.74     1120.10     33.89 o 
   5   4   4     2206.24     2350.29     61.64 o 
   6   4   4       71.15      105.68     13.98 o 
   7   4   4      168.35      187.73     27.83 o 
   8   4   4      324.41      329.01     30.68 o 
   9   4   4      161.85      146.44     21.74 o 
  10   4   4       17.54       32.49     13.61 o 
  11   4   4        1.58        2.86     14.56 o 
 -14   5   4       21.22       29.06     19.72 o 
 -13   5   4       13.41       12.36     13.01 o 
 -12   5   4        0.48        5.58     14.67 o 
 -11   5   4       50.87       29.87     12.75 o 
 -10   5   4       25.21       11.09     13.50 o 
  -9   5   4      336.47      354.60     41.02 o 
  -8   5   4      297.27      250.68     33.87 o 
  -7   5   4       80.91       78.40     18.60 o 
  -6   5   4     1258.59     1256.34     30.54 o 
  -5   5   4      790.12      833.11     48.68 o 
  -4   5   4     1728.43     1740.92     52.82 o 
  -3   5   4      127.33      120.39      7.54 o 
  -2   5   4      262.69      328.06     20.85 o 
  -1   5   4     2110.37     2144.10     51.29 o 
   0   5   4     5472.41     5560.90     70.91 o 
   1   5   4     2116.16     2176.61     38.75 o 
   2   5   4      745.64      793.62     22.73 o 
   3   5   4        3.05       -3.02      5.68 o 
   4   5   4       94.35       68.37     15.72 o 
   5   5   4       82.46       67.99     12.19 o 
   6   5   4      459.95      484.90     26.93 o 
   7   5   4       27.62       27.23     10.39 o 
   8   5   4       53.40       50.34     13.93 o 
   9   5   4      152.26      159.55     24.01 o 
  10   5   4       46.02       28.48     18.17 o 
 -14   6   4        8.53      -12.92     15.31 o 
 -13   6   4       10.00       -9.71     13.45 o 
 -12   6   4       10.90       -1.61     16.13 o 
 -11   6   4        6.97      -19.94     19.94 o 
 -10   6   4       74.80       44.99     15.96 o 
  -9   6   4       89.84       86.64     22.83 o 
  -8   6   4      189.40      195.45     30.69 o 
  -7   6   4      705.42      652.12     50.93 o 
  -6   6   4      437.46      443.85     38.50 o 
  -5   6   4       79.59       74.39     12.99 o 
  -4   6   4      723.92      810.66     35.57 o 
  -3   6   4      937.80      943.02     61.42 o 
  -2   6   4      137.02      122.92     13.72 o 
  -1   6   4        9.49       12.76      4.65 o 
   0   6   4      230.70      190.61     12.70 o 
   1   6   4        7.51        6.99      3.51 o 
   2   6   4      774.14      774.62     24.61 o 
   3   6   4      545.05      532.14     30.32 o 
   4   6   4      240.27      254.67     22.44 o 
   5   6   4      365.91      315.41     26.98 o 
   6   6   4      323.34      331.76     23.36 o 
   7   6   4       18.89       12.61      9.22 o 
   8   6   4        0.99       17.52     31.17 o 
   9   6   4       27.29       17.70     16.24 o 
  10   6   4        0.10      -16.45     18.76 o 
 -14   7   4        3.95       13.40     12.62 o 
 -13   7   4        0.27      -19.90     19.90 o 
 -12   7   4        6.21      -22.10     22.10 o 
 -11   7   4       58.98       52.72     17.75 o 
 -10   7   4      132.67      108.97     25.26 o 
  -9   7   4       37.60       53.46     20.11 o 
  -8   7   4       78.15       87.87     23.16 o 
  -7   7   4      294.00      279.71     34.75 o 
  -6   7   4       49.32       55.94     15.05 o 
  -5   7   4      175.32      148.76     17.34 o 
  -4   7   4        1.77        1.94      6.00 o 
  -3   7   4       44.91       51.03     17.06 o 
  -2   7   4      656.18      657.16     36.57 o 
  -1   7   4     2172.10     2188.59     45.70 o 
   0   7   4      564.36      572.48     23.12 o 
   1   7   4       51.44       48.16      7.12 o 
   2   7   4      235.01      216.67     14.11 o 
   3   7   4      603.15      584.22     33.41 o 
   4   7   4        0.00       -3.97      5.39 o 
   5   7   4        2.13       -2.81      7.28 o 
   6   7   4        8.58        6.33      7.34 o 
   7   7   4        6.02        7.69      9.51 o 
   8   7   4        4.08       16.96     14.51 o 
   9   7   4        2.53      -12.54     16.13 o 
 -14   8   4        0.48      -14.55     17.89 o 
 -13   8   4        0.51       -2.55     13.88 o 
 -12   8   4        2.80       -2.70     14.23 o 
 -11   8   4       18.83       21.47     15.97 o 
 -10   8   4        0.76        8.86     10.01 o 
  -9   8   4        0.09        2.19     12.06 o 
  -8   8   4        3.46        9.97     11.05 o 
  -7   8   4        3.33       -8.45     11.86 o 
  -6   8   4        3.41       -9.90     12.93 o 
  -5   8   4      115.13       91.86     14.56 o 
  -4   8   4       12.89        9.89      7.11 o 
  -3   8   4      514.77      546.74     25.83 o 
  -2   8   4       33.77       30.57      7.49 o 
  -1   8   4       28.26       32.07      6.38 o 
   0   8   4        9.28        4.41      4.26 o 
   1   8   4       34.41       33.25      8.50 o 
   2   8   4       54.60       56.81      8.65 o 
   3   8   4       31.35       23.18      7.17 o 
   4   8   4       38.26       25.61     11.15 o 
   5   8   4       44.34       22.68     17.61 o 
   6   8   4       10.43       16.52     12.24 o 
   7   8   4        1.15       13.92     20.64 o 
   8   8   4        5.17       42.71     24.69 o 
 -13   9   4        2.14      -11.02     14.93 o 
 -12   9   4        0.58       -7.07     11.32 o 
 -11   9   4       12.29       -5.35     14.24 o 
 -10   9   4        4.77       -0.48     11.79 o 
  -9   9   4        1.05       -2.99     12.67 o 
  -8   9   4       14.47       28.46     12.25 o 
  -7   9   4      166.04      154.44     26.00 o 
  -6   9   4        1.96       10.94      8.63 o 
  -5   9   4      662.28      671.75     38.24 o 
  -4   9   4       18.72       19.22      6.73 o 
  -3   9   4       71.47       62.56      9.43 o 
  -2   9   4      175.04      154.53     21.67 o 
  -1   9   4        8.39       -4.27      7.06 o 
   0   9   4       45.89       56.60      8.40 o 
   1   9   4      424.99      382.11     27.18 o 
   2   9   4      417.81      420.72     51.61 o 
   3   9   4       35.88       51.16     19.73 o 
   4   9   4       17.21        7.80     13.24 o 
   5   9   4       22.89       24.17     19.78 o 
   6   9   4        6.05       -4.87     16.49 o 
   7   9   4        0.35       11.31     13.74 o 
 -13  10   4        0.63      -17.80     17.80 o 
 -12  10   4        0.12       -2.23     10.79 o 
 -11  10   4       14.44       10.08     14.03 o 
 -10  10   4       18.34       18.73     14.44 o 
  -9  10   4       31.86       25.75     14.94 o 
  -8  10   4      158.89      126.76     25.48 o 
  -7  10   4       26.55       25.52      9.12 o 
  -6  10   4        7.75        6.66      6.28 o 
  -5  10   4        3.12       -4.62      8.03 o 
  -4  10   4        9.04        7.18      4.79 o 
  -3  10   4       26.71       28.96      8.24 o 
  -2  10   4      226.62      213.39     22.64 o 
  -1  10   4      125.54      107.32     16.57 o 
   0  10   4       10.12        1.03      6.46 o 
   1  10   4       83.32       74.18     19.84 o 
   2  10   4       22.79      -10.23     17.12 o 
   3  10   4       12.92       -7.35     18.34 o 
   4  10   4        6.46        8.30     16.67 o 
   5  10   4        2.64        1.13     13.58 o 
 -13  11   4        0.40        7.53     13.10 o 
 -12  11   4        2.45        0.36     12.50 o 
 -11  11   4        1.04        1.81     11.10 o 
 -10  11   4        6.08       18.94     25.51 o 
  -9  11   4       47.60       67.15     19.53 o 
  -8  11   4       30.28       28.62     12.63 o 
  -7  11   4       23.63       39.38     26.22 o 
  -6  11   4      112.54      126.04     20.37 o 
  -5  11   4        7.79       11.50      9.91 o 
  -4  11   4       17.16       13.44      9.97 o 
  -3  11   4       73.79       62.80     14.29 o 
  -2  11   4      106.97       96.65     20.99 o 
  -1  11   4       96.13      107.16     20.53 o 
   0  11   4       93.06       82.47     26.88 o 
   1  11   4       74.94       81.09     27.66 o 
   2  11   4       29.13       33.08     17.90 o 
   3  11   4        0.14      -10.47     18.87 o 
   4  11   4       27.17       10.78     19.17 o 
 -11  12   4        3.29       15.49     18.57 o 
 -10  12   4        0.55        7.67     15.93 o 
  -9  12   4        2.53       -0.01     10.30 o 
  -8  12   4       32.44       37.41     19.02 o 
  -7  12   4        4.03        3.32     17.94 o 
  -6  12   4        9.48       16.16     11.04 o 
  -5  12   4       10.62       18.80     10.89 o 
  -4  12   4       13.47       16.97      8.50 o 
  -3  12   4       74.32       55.63     13.72 o 
  -2  12   4        1.55       -7.36      8.21 o 
  -1  12   4        6.65        5.52     12.47 o 
   0  12   4      109.69      105.18     31.32 o 
   1  12   4      102.09      109.59     30.96 o 
   2  12   4       50.27       70.27     27.87 o 
  -9  13   4        6.74      -13.99     16.54 o 
  -8  13   4        2.97       -2.22      8.33 o 
  -7  13   4        8.37       17.85     13.31 o 
  -6  13   4       27.24       36.00     13.51 o 
  -5  13   4       25.55       23.34     13.09 o 
  -4  13   4       25.34       13.81     11.42 o 
  -3  13   4       96.66       84.03     17.83 o 
  -2  13   4       22.21       -2.71     13.18 o 
  -1  13   4        1.65      -27.31     27.31 o 
   0  13   4       10.32       32.05     22.28 o 
  -8  14   4       10.75       10.32     12.35 o 
  -7  14   4      122.51      153.05     26.72 o 
  -6  14   4       90.87      113.59     22.83 o 
  -5  14   4        0.89        7.07      8.83 o 
  -4  14   4       16.13       22.04     13.50 o 
  -3  14   4       76.94       70.84     29.93 o 
  -5  15   4      120.87      136.47     32.20 o 
   2 -16   5       27.53       17.56     11.50 o 
   3 -16   5        3.05      -14.36     14.36 o 
   4 -16   5        0.38       -7.76     15.15 o 
   5 -16   5       15.56       28.40     20.55 o 
   6 -16   5        1.23       19.33     17.66 o 
   7 -16   5        7.02       11.75     17.67 o 
   0 -15   5       14.75       17.30     18.95 o 
   1 -15   5        8.68       20.79     11.05 o 
   2 -15   5        0.82      -11.15     11.15 o 
   3 -15   5       16.68        4.22      8.64 o 
   4 -15   5       45.69       28.55     11.69 o 
   5 -15   5        7.07        3.78      9.30 o 
   6 -15   5        0.57       -8.02     11.18 o 
   7 -15   5        0.99        2.33     20.53 o 
   8 -15   5        1.74       -8.73     11.47 o 
  -2 -14   5       22.34       13.09     15.87 o 
  -1 -14   5       38.14       58.81     25.62 o 
   0 -14   5        4.98        4.48     13.45 o 
   1 -14   5        4.75        6.65      7.97 o 
   2 -14   5       11.17       15.53     11.28 o 
   3 -14   5       82.98       69.15     21.19 o 
   4 -14   5       33.77       39.27     13.74 o 
   5 -14   5        4.74        0.51      7.65 o 
   6 -14   5       14.79       12.56     21.12 o 
   7 -14   5       13.97       19.84     12.08 o 
   8 -14   5        0.19       -9.71     12.15 o 
   9 -14   5        0.14        4.95     13.44 o 
  10 -14   5        6.51       16.28     17.30 o 
  -3 -13   5        7.73       -7.24     18.81 o 
  -2 -13   5        1.66        8.36     11.78 o 
  -1 -13   5        5.87       24.19     17.31 o 
   0 -13   5        0.71       -1.72      7.65 o 
   1 -13   5        0.85       -2.88      7.45 o 
   2 -13   5        0.19       -3.58      9.67 o 
   3 -13   5      153.62      154.89     22.29 o 
   4 -13   5      118.02      129.64     20.58 o 
   5 -13   5        0.41        5.72     10.42 o 
   6 -13   5       56.37       32.95     13.73 o 
   7 -13   5        2.38        4.89      7.16 o 
   8 -13   5       77.92       71.02     15.36 o 
   9 -13   5        6.97       36.63     19.60 o 
  10 -13   5       49.51       56.55     22.98 o 
  11 -13   5       15.89       14.23     15.11 o 
  -5 -12   5        6.22        7.67     12.67 o 
  -4 -12   5        3.78       -5.87     14.88 o 
  -3 -12   5       25.60       19.62     12.44 o 
  -2 -12   5        6.55        8.22     13.06 o 
  -1 -12   5       28.04       21.49      9.94 o 
   0 -12   5      190.64      221.44     25.26 o 
   1 -12   5       87.61      100.89     18.53 o 
   2 -12   5       45.64       55.58     13.57 o 
   3 -12   5      187.34      193.97     23.31 o 
   4 -12   5       40.57       39.53      8.15 o 
   5 -12   5        1.92       -1.70      8.52 o 
   6 -12   5      117.87      107.51     15.14 o 
   7 -12   5      200.20      195.62     19.41 o 
   8 -12   5       67.18      102.23     24.67 o 
   9 -12   5      165.08      176.84     34.94 o 
  10 -12   5       43.33       39.89     21.73 o 
  11 -12   5        5.77       17.56     17.23 o 
  12 -12   5        4.04        7.32     11.30 o 
  -6 -11   5        6.64      -14.33     30.88 o 
  -5 -11   5       28.72       38.60     22.52 o 
  -4 -11   5       80.89       74.00     25.47 o 
  -3 -11   5       53.74       86.70     27.51 o 
  -2 -11   5       28.06       20.76     16.44 o 
  -1 -11   5       86.24       88.78     16.09 o 
   0 -11   5      260.06      224.91     23.50 o 
   1 -11   5      167.23      157.89     20.00 o 
   2 -11   5       52.06       48.86      8.86 o 
   3 -11   5      101.55       76.73      9.10 o 
   4 -11   5      147.21      136.27     15.37 o 
   5 -11   5       32.38       43.52      9.46 o 
   6 -11   5       65.51       65.60     11.18 o 
   7 -11   5       26.64       21.26      8.77 o 
   8 -11   5       17.27       12.94     14.14 o 
   9 -11   5       10.59       22.55     10.82 o 
  10 -11   5       59.46       61.24     23.50 o 
  11 -11   5       96.16      108.31     28.77 o 
  12 -11   5       22.17       38.70     20.66 o 
  13 -11   5        0.31        3.49     12.61 o 
  -7 -10   5       26.23        8.20     12.97 o 
  -6 -10   5       53.74       21.26     42.75 o 
  -5 -10   5       70.22       99.94     28.76 o 
  -4 -10   5        1.37       -2.89     13.25 o 
  -3 -10   5      152.53      150.55     30.20 o 
  -2 -10   5      937.69     1063.30     79.11 o 
  -1 -10   5      220.02      227.32     25.07 o 
   0 -10   5       47.58       51.89     11.84 o 
   1 -10   5      178.12      175.85     16.47 o 
   2 -10   5      177.18      153.80     14.39 o 
   3 -10   5      349.10      324.37     21.21 o 
   4 -10   5      875.62      885.18     35.31 o 
   5 -10   5       34.81       45.84      8.28 o 
   6 -10   5      213.26      238.02     18.42 o 
   7 -10   5      274.98      280.65     18.81 o 
   8 -10   5      281.81      290.33     19.97 o 
   9 -10   5       25.47       22.52      8.19 o 
  10 -10   5        3.03       12.20      8.54 o 
  11 -10   5        2.03        7.05      9.79 o 
  12 -10   5        0.03       -1.15     10.92 o 
  13 -10   5        0.59        6.94     16.74 o 
  14 -10   5        0.03      -12.21     12.21 o 
  -8  -9   5        0.79      -11.12     11.12 o 
  -7  -9   5        5.18      -18.11     20.50 o 
  -6  -9   5       44.77       16.71     34.82 o 
  -5  -9   5       31.17       21.90     17.61 o 
  -4  -9   5        1.75        7.81     10.78 o 
  -3  -9   5      149.57      151.64     30.26 o 
  -2  -9   5       17.46       19.39      9.70 o 
  -1  -9   5      251.54      247.40     22.49 o 
   0  -9   5      772.75      850.92     33.49 o 
   1  -9   5     2069.99     1983.08     50.55 o 
   2  -9   5      212.19      167.97     13.21 o 
   3  -9   5       15.24        4.93     11.37 o 
   4  -9   5        1.28       -0.87      2.98 o 
   5  -9   5       27.68       33.46      4.68 o 
   6  -9   5       56.56       41.32      5.16 o 
   7  -9   5        0.70       -1.72      4.49 o 
   8  -9   5        0.12       -2.66      4.26 o 
   9  -9   5       52.31       53.17      9.39 o 
  10  -9   5       32.63       58.26     15.40 o 
  11  -9   5        5.70        7.35      8.46 o 
  12  -9   5        1.38        6.53      9.27 o 
  13  -9   5        5.43        3.63      8.77 o 
  14  -9   5        1.95        7.21     15.17 o 
  -9  -8   5       29.26       68.00     35.35 o 
  -8  -8   5       26.74       23.31     14.34 o 
  -7  -8   5       20.52        0.33     10.58 o 
  -6  -8   5        0.02      -14.17     14.17 o 
  -5  -8   5       17.75        2.86     11.64 o 
  -4  -8   5       52.43       39.78      6.96 o 
  -3  -8   5      418.25      454.64     48.93 o 
  -2  -8   5       17.49       -4.53     11.33 o 
  -1  -8   5      221.30      210.36     16.31 o 
   0  -8   5      305.84      357.69     20.62 o 
   1  -8   5      625.19      666.56     27.08 o 
   2  -8   5      112.25      124.26      7.67 o 
   3  -8   5       32.71       26.66      5.82 o 
   4  -8   5       56.18       53.94      4.09 o 
   5  -8   5       12.83       11.86      3.11 o 
   6  -8   5      199.87      167.35     12.74 o 
   7  -8   5      107.01       90.75      9.98 o 
   8  -8   5       46.97       51.34      8.25 o 
   9  -8   5      258.02      244.42     17.72 o 
  10  -8   5      333.16      323.49     29.47 o 
  11  -8   5       42.79       68.57     15.70 o 
  12  -8   5       15.49       32.77     13.27 o 
  13  -8   5        7.34       11.94      9.63 o 
  14  -8   5        4.96        3.60     14.32 o 
 -10  -7   5       29.72      134.97     38.19 o 
  -9  -7   5       56.99      136.76     38.12 o 
  -8  -7   5       16.87       25.32     10.38 o 
  -7  -7   5       30.70       20.99      9.78 o 
  -6  -7   5       59.47       59.39     34.48 o 
  -5  -7   5        6.81        8.01      5.78 o 
  -4  -7   5       16.11        8.87      2.72 o 
  -3  -7   5      229.79      195.19     14.65 o 
  -2  -7   5      164.45      147.07      7.87 o 
  -1  -7   5      316.83      307.35     17.97 o 
   0  -7   5     1313.24     1145.80     41.25 o 
   1  -7   5      313.88      313.58     17.17 o 
   2  -7   5      278.38      255.58      9.80 o 
   3  -7   5        1.30       -1.09      1.87 o 
   4  -7   5      140.23      135.64      6.53 o 
   5  -7   5       45.28       45.97      8.15 o 
   6  -7   5      648.13      655.29     31.51 o 
   7  -7   5      748.20      723.97     36.97 o 
   8  -7   5        5.62       40.18     13.83 o 
   9  -7   5        6.74       26.30      9.74 o 
  10  -7   5       29.26       31.26     28.35 o 
  11  -7   5       36.58       48.62     24.54 o 
  12  -7   5       17.46        8.77     11.79 o 
  13  -7   5        6.53        3.28     13.54 o 
  14  -7   5        0.13       10.07     18.22 o 
 -10  -6   5        4.50       33.32     40.59 o 
  -9  -6   5        0.13       22.46     51.35 o 
  -8  -6   5        9.31       16.76     26.16 o 
  -7  -6   5      115.91      122.39     17.21 o 
  -6  -6   5      149.01      142.36     49.70 o 
  -5  -6   5       19.32       10.37      6.45 o 
  -4  -6   5      677.41      676.65     25.12 o 
  -3  -6   5     1307.24     1319.97     30.28 o 
  -2  -6   5     1515.09     1603.01     34.19 o 
  -1  -6   5     3404.58     3466.32     54.02 o 
   0  -6   5     1726.66     1761.19     38.01 o 
   1  -6   5      855.22      771.33     15.27 o 
   2  -6   5      855.16      793.45     12.91 o 
   3  -6   5      951.07      957.60     16.67 o 
   4  -6   5      612.37      669.98     21.29 o 
   5  -6   5        0.31       -2.10      5.61 o 
   6  -6   5      969.98     1011.18     38.34 o 
   7  -6   5      896.59      882.61     38.22 o 
   8  -6   5      521.16      511.38     32.00 o 
   9  -6   5      149.87      177.85     19.97 o 
  10  -6   5       22.45       26.61     11.19 o 
  11  -6   5       22.69       22.76     13.61 o 
  12  -6   5       12.74       15.95      8.48 o 
  13  -6   5        8.27       22.07     18.60 o 
  14  -6   5        4.34       27.72     22.96 o 
 -12  -5   5       11.62       33.95     22.36 o 
 -11  -5   5        3.68        8.36     11.72 o 
 -10  -5   5       10.08       19.44     16.55 o 
  -9  -5   5        5.34       33.04     53.10 o 
  -8  -5   5        6.18       -1.35     24.48 o 
  -7  -5   5       67.55       57.54     12.01 o 
  -6  -5   5      468.79      459.65     51.66 o 
  -5  -5   5      404.60      384.27     58.20 o 
  -4  -5   5      624.98      645.68     37.84 o 
  -3  -5   5       73.12       68.48      6.82 o 
  -2  -5   5     1264.39     1048.93     17.79 o 
  -1  -5   5      866.88      812.30     18.97 o 
   0  -5   5      872.08      782.24     14.02 o 
   1  -5   5      152.74      159.97      7.30 o 
   2  -5   5     1242.33     1336.43     17.00 o 
   3  -5   5       11.85        4.55      2.89 o 
   4  -5   5     2831.71     2507.37     40.11 o 
   5  -5   5     2700.65     2479.23     54.40 o 
   6  -5   5      494.72      533.74     27.35 o 
   7  -5   5      102.06      106.38     13.86 o 
   8  -5   5       99.26       82.63     12.74 o 
   9  -5   5       20.65       19.82      8.28 o 
  10  -5   5       66.53       89.25     15.06 o 
  11  -5   5       29.65       28.28      9.64 o 
  12  -5   5        0.72        9.93     15.71 o 
  13  -5   5       13.72       28.99     20.23 o 
  14  -5   5       16.33       24.01     19.56 o 
 -12  -4   5        5.37       14.31     16.21 o 
 -11  -4   5        0.06       -5.10     13.67 o 
 -10  -4   5       25.45       21.25     17.18 o 
  -9  -4   5      194.43      251.96     48.30 o 
  -8  -4   5      129.99      160.06     34.59 o 
  -7  -4   5       55.74       55.17     16.04 o 
  -6  -4   5      135.63      151.13     27.90 o 
  -5  -4   5     1125.42     1095.02     83.42 o 
  -4  -4   5     1353.51     1284.03     37.90 o 
  -3  -4   5      857.21      869.07     22.27 o 
  -2  -4   5      488.98      449.01     12.01 o 
  -1  -4   5       92.09       87.92      4.98 o 
   0  -4   5       51.51       59.73      3.70 o 
   1  -4   5     2372.57     2331.38     21.99 o 
   2  -4   5       32.65       30.03      3.37 o 
   3  -4   5      418.16      507.91     13.35 o 
   4  -4   5     1753.37     1843.96     42.32 o 
   5  -4   5       72.18      107.95     11.60 o 
   6  -4   5      230.85      236.45     18.32 o 
   7  -4   5     1273.09     1282.70     43.72 o 
   8  -4   5      207.98      197.29     18.44 o 
   9  -4   5       24.26       33.57     10.08 o 
  10  -4   5        5.72        8.91      7.05 o 
  11  -4   5       30.91       36.60     18.83 o 
  12  -4   5        4.18        3.97     12.97 o 
  13  -4   5        0.66       -9.85     19.89 o 
 -13  -3   5        2.08       28.49     22.94 o 
 -12  -3   5        8.82       34.02     20.05 o 
 -11  -3   5       18.67       38.54     19.29 o 
 -10  -3   5        0.19        6.28     11.43 o 
  -9  -3   5        0.09        6.12     10.82 o 
  -8  -3   5       43.68       59.58     14.72 o 
  -7  -3   5        5.45       15.29     26.49 o 
  -6  -3   5      103.50      117.61     15.75 o 
  -5  -3   5      345.12      319.49     22.34 o 
  -4  -3   5        6.72        5.31      4.34 o 
  -3  -3   5      185.24      183.59      9.90 o 
  -2  -3   5        4.02       12.53      2.41 o 
  -1  -3   5     2196.58     2355.87     66.85 o 
   0  -3   5       47.72       53.88      4.04 o 
   1  -3   5     1334.43     1362.41     18.00 o 
   2  -3   5      728.59      645.15     12.19 o 
   3  -3   5      563.30      502.31     13.96 o 
   4  -3   5     2114.87     2235.96     45.44 o 
   5  -3   5      610.25      601.05     25.44 o 
   6  -3   5      823.71      865.36     32.72 o 
   7  -3   5      572.51      525.72     26.99 o 
   8  -3   5       50.73       76.87     12.22 o 
   9  -3   5        0.73       12.72      7.64 o 
  10  -3   5        9.27       12.58      6.97 o 
  11  -3   5        6.91        1.92     15.29 o 
  12  -3   5        0.94       26.36     20.02 o 
  13  -3   5        0.04        3.86     12.94 o 
 -13  -2   5        0.22        3.48     15.41 o 
 -12  -2   5        0.00        9.36     13.44 o 
 -11  -2   5       10.95       27.95     19.45 o 
 -10  -2   5       13.04       -2.54     11.06 o 
  -9  -2   5        0.90        3.06      9.59 o 
  -8  -2   5        3.67        9.41     10.71 o 
  -7  -2   5       70.90       73.37     24.43 o 
  -6  -2   5      129.35      134.65     16.70 o 
  -5  -2   5      108.20      108.96      9.36 o 
  -4  -2   5     2956.01     2788.35     41.94 o 
  -3  -2   5     5119.92     5279.64     54.44 o 
  -2  -2   5      816.03      859.65     20.32 o 
  -1  -2   5       13.56       18.18      2.97 o 
   0  -2   5      365.16      400.56     15.78 o 
   1  -2   5     3041.48     3516.64     32.73 o 
   2  -2   5     3110.59     3036.92     31.12 o 
   3  -2   5     1101.73     1111.79     19.85 o 
   4  -2   5        5.91        1.32      3.14 o 
   5  -2   5      665.30      665.14     25.00 o 
   6  -2   5      279.23      258.76     16.89 o 
   7  -2   5      315.08      313.71     20.14 o 
   8  -2   5      187.93      181.14     16.60 o 
   9  -2   5        1.20        0.01     11.13 o 
  10  -2   5        0.31      -10.37     14.18 o 
  11  -2   5       20.52       25.23     20.06 o 
  12  -2   5       90.96      161.50     38.89 o 
  13  -2   5       32.99       38.23     24.78 o 
 -13  -1   5        0.56       -0.39     14.35 o 
 -12  -1   5        0.23       19.98     15.80 o 
 -11  -1   5        7.59        5.97     12.00 o 
 -10  -1   5        6.25        1.62     11.87 o 
  -9  -1   5        0.02      -17.52     17.52 o 
  -8  -1   5       14.42       18.46     12.10 o 
  -7  -1   5      521.01      530.67     45.80 o 
  -6  -1   5      735.92      882.70     88.29 o 
  -5  -1   5      471.61      466.18     17.36 o 
  -4  -1   5      285.04      267.97     11.97 o 
  -3  -1   5     2410.24     2350.22     51.92 o 
  -2  -1   5      802.50      963.58     16.80 o 
  -1  -1   5      222.86      218.52     10.40 o 
   0  -1   5     6245.47     6617.28     76.59 o 
   1  -1   5     1302.85     1439.40     24.03 o 
   2  -1   5     4586.33     4627.33     38.21 o 
   3  -1   5     1711.11     1603.73     23.11 o 
   4  -1   5     1290.05     1319.88     29.26 o 
   5  -1   5     1652.34     1522.70     56.34 o 
   6  -1   5     1569.74     1724.85     79.67 o 
   7  -1   5       13.23       30.94     10.29 o 
   8  -1   5      176.40      182.98     14.97 o 
   9  -1   5      649.63      777.94     65.38 o 
  10  -1   5      141.25      124.13     29.29 o 
  11  -1   5        0.21        6.92     16.12 o 
  12  -1   5        4.21        5.71     15.31 o 
  13  -1   5        9.97       23.84     20.13 o 
 -13   0   5        9.55       38.52     21.49 o 
 -12   0   5        4.84       13.74     17.05 o 
 -11   0   5        0.08       -1.67     10.72 o 
 -10   0   5       97.59       96.44     24.54 o 
  -9   0   5      104.50      107.56     23.70 o 
  -8   0   5      236.80      197.20     29.75 o 
  -7   0   5       33.02       18.70     11.16 o 
  -6   0   5      260.98      203.79     26.23 o 
  -5   0   5     2310.41     2244.96     33.86 o 
  -4   0   5     2036.39     1878.70     66.31 o 
  -3   0   5     3116.69     3122.32     41.94 o 
  -2   0   5      355.17      423.66      9.80 o 
  -1   0   5     6175.97     6948.25     64.77 o 
   0   0   5     5704.25     5651.94     41.41 o 
   1   0   5     3295.22     3418.83     30.74 o 
   2   0   5     3870.32     4118.37     31.87 o 
   3   0   5     1254.61     1415.51     32.11 o 
   4   0   5     3411.42     3278.67    172.58 o 
   5   0   5     2975.72     3069.53     68.58 o 
   6   0   5      833.49      816.71     53.68 o 
   7   0   5       19.98       12.13      7.78 o 
   8   0   5        0.92        2.79     11.48 o 
   9   0   5       19.37       15.78     12.18 o 
  10   0   5       72.57       87.91     27.31 o 
  11   0   5      106.81      129.36     35.32 o 
  12   0   5        1.70       17.32     12.22 o 
  13   0   5        0.33       10.91     17.49 o 
 -13   1   5        3.91       -3.23     14.48 o 
 -12   1   5        3.40        0.27     13.66 o 
 -11   1   5       10.32        1.62     16.12 o 
 -10   1   5        1.67      -19.70     19.70 o 
  -9   1   5       99.78       53.71     20.72 o 
  -8   1   5      578.25      631.22     52.54 o 
  -7   1   5      242.26      181.57     25.54 o 
  -6   1   5      587.03      568.56     43.32 o 
  -5   1   5      393.57      314.48     38.06 o 
  -4   1   5      395.78      399.26     30.47 o 
  -3   1   5       47.99       57.27      5.39 o 
  -2   1   5     1036.27      876.74     17.27 o 
  -1   1   5      356.19      423.32     13.11 o 
   0   1   5       27.98       28.78      3.62 o 
   1   1   5     6891.35     7207.77     59.36 o 
   2   1   5     2062.42     2271.70     33.19 o 
   3   1   5     3275.42     3458.88     58.86 o 
   4   1   5     1753.00     1816.18     68.97 o 
   5   1   5      309.16      306.32     31.82 o 
   6   1   5      186.93      216.30     31.21 o 
   7   1   5      345.28      388.77     29.69 o 
   8   1   5        8.92        4.95      9.14 o 
   9   1   5        5.59       -6.56      9.19 o 
  10   1   5        4.02       -9.16      9.97 o 
  11   1   5       14.11       24.66     11.69 o 
  12   1   5        8.09       12.46     11.03 o 
  13   1   5        0.31       47.93     24.06 o 
 -13   2   5        5.50       -7.21     14.78 o 
 -12   2   5       11.92        6.89     11.26 o 
 -11   2   5       38.00       -2.63     16.34 o 
 -10   2   5        0.38      -12.86     20.40 o 
  -9   2   5      135.44      138.87     28.76 o 
  -8   2   5        1.44        4.31     11.57 o 
  -7   2   5      113.75      105.40     20.99 o 
  -6   2   5      617.12      505.27     40.61 o 
  -5   2   5      279.16      286.78     28.68 o 
  -4   2   5        7.75       10.34      4.05 o 
  -3   2   5       45.38       47.40      6.18 o 
  -2   2   5        8.39       36.29     14.22 o 
  -1   2   5     1188.52     1265.66     34.59 o 
   0   2   5     7851.73     8101.57    180.52 o 
   1   2   5      480.73      417.41     19.71 o 
   2   2   5       23.47       11.44      4.24 o 
   3   2   5      561.80      561.72     20.66 o 
   4   2   5       97.42      111.48     10.74 o 
   5   2   5       57.55       61.84      9.62 o 
   6   2   5        0.68        1.46      7.25 o 
   7   2   5        2.28       -7.95     13.20 o 
   8   2   5      106.45       97.78     22.65 o 
   9   2   5        3.94        2.39     11.73 o 
  10   2   5       23.34       34.96     17.56 o 
  11   2   5        1.79       27.90     18.39 o 
  12   2   5       20.32       31.58     18.11 o 
 -14   3   5        1.04       -4.21     13.64 o 
 -13   3   5        0.04       -6.19     13.57 o 
 -12   3   5        3.40       -8.57     16.21 o 
 -11   3   5        4.95      -19.24     19.24 o 
 -10   3   5       29.94       14.84     16.05 o 
  -9   3   5        7.82       16.99     15.61 o 
  -8   3   5       43.88       11.66     10.59 o 
  -7   3   5      148.75      121.50     22.68 o 
  -6   3   5      139.22      104.92     18.96 o 
  -5   3   5      490.10      476.95     37.93 o 
  -4   3   5      548.68      532.25     37.63 o 
  -3   3   5     1048.51     1021.24     32.15 o 
  -2   3   5      462.59      519.07     24.71 o 
  -1   3   5     1902.68     2202.58     48.78 o 
   0   3   5      115.16      164.25     13.53 o 
   1   3   5      802.48      809.88     29.99 o 
   2   3   5      532.25      523.46     14.15 o 
   3   3   5     1660.52     1585.50     35.40 o 
   4   3   5      764.44      837.29     27.98 o 
   5   3   5       37.30       31.71      8.05 o 
   6   3   5       80.77       72.50     12.80 o 
   7   3   5        2.85       -3.25      6.18 o 
   8   3   5       23.95       19.17      9.26 o 
   9   3   5      148.92      150.02     21.60 o 
  10   3   5       17.70       26.76     11.49 o 
  11   3   5        0.10       13.46     10.11 o 
  12   3   5       12.00        9.61     19.93 o 
 -14   4   5        0.01      -16.33     16.33 o 
 -13   4   5        3.06       -7.63     15.03 o 
 -12   4   5        4.71       16.13     15.58 o 
 -11   4   5        1.67        7.75     11.24 o 
 -10   4   5       72.94       53.88     17.27 o 
  -9   4   5       17.00       -8.73     13.13 o 
  -8   4   5        0.68       -4.56     12.17 o 
  -7   4   5        2.63       11.81      9.68 o 
  -6   4   5       21.00       23.45      3.88 o 
  -5   4   5       46.76       61.53      7.83 o 
  -4   4   5      787.64      792.73     20.99 o 
  -3   4   5      492.02      592.26     20.07 o 
  -2   4   5       17.00        4.36      5.53 o 
  -1   4   5      879.10      979.94     35.26 o 
   0   4   5     2704.21     2563.12     56.43 o 
   1   4   5        6.01        6.60      3.41 o 
   2   4   5      144.97      152.61      8.89 o 
   3   4   5     1039.10     1054.26     40.51 o 
   4   4   5     1435.51     1460.52     38.90 o 
   5   4   5      191.70      173.39     15.32 o 
   6   4   5      909.06      986.76     37.03 o 
   7   4   5        0.73        9.63      7.51 o 
   8   4   5        1.55        3.97      6.86 o 
   9   4   5      130.54      150.91     22.41 o 
  10   4   5        4.69       -4.06      9.37 o 
  11   4   5        0.24        2.68      9.75 o 
 -14   5   5        0.50        9.13     17.77 o 
 -13   5   5       11.80        2.33     12.62 o 
 -12   5   5        8.04       19.75     20.26 o 
 -11   5   5        0.30        2.09     10.86 o 
 -10   5   5        1.64        4.40     10.73 o 
  -9   5   5        6.08        1.53     11.90 o 
  -8   5   5      200.42      161.91     27.85 o 
  -7   5   5      846.98      827.47     56.85 o 
  -6   5   5       89.08       72.28      8.70 o 
  -5   5   5       44.95       42.14     12.68 o 
  -4   5   5      131.27      131.85      8.13 o 
  -3   5   5      468.45      508.67     42.42 o 
  -2   5   5     1262.48     1334.76     44.25 o 
  -1   5   5      182.95      170.51     16.18 o 
   0   5   5      274.48      225.18     18.21 o 
   1   5   5      820.65      798.95     24.28 o 
   2   5   5     2103.29     2071.00     37.00 o 
   3   5   5      646.62      652.19     33.53 o 
   4   5   5      397.02      407.68     26.77 o 
   5   5   5       21.66       20.00      6.56 o 
   6   5   5      103.41      102.07     12.44 o 
   7   5   5       15.78        8.42      6.79 o 
   8   5   5       10.62       32.04     12.22 o 
   9   5   5        5.45       -1.51      9.26 o 
  10   5   5        1.29       -1.57     14.47 o 
 -14   6   5        0.08       -2.53     13.90 o 
 -13   6   5        0.06       -4.10     13.09 o 
 -12   6   5        8.58        7.82     15.69 o 
 -11   6   5       30.23       21.44     15.83 o 
 -10   6   5       11.70       -7.26     15.01 o 
  -9   6   5        6.80      -11.07     13.04 o 
  -8   6   5        2.98        4.16     12.36 o 
  -7   6   5       52.66       63.39     17.30 o 
  -6   6   5        2.43       -6.79     13.12 o 
  -5   6   5      381.76      414.07     27.77 o 
  -4   6   5      186.40      190.77     18.61 o 
  -3   6   5       34.87       43.18     16.08 o 
  -2   6   5      384.37      363.43     24.14 o 
  -1   6   5      971.52     1014.68     46.34 o 
   0   6   5      302.88      312.14     16.43 o 
   1   6   5      220.56      231.49     14.30 o 
   2   6   5      113.60      114.19      9.76 o 
   3   6   5      235.69      223.51     12.56 o 
   4   6   5        3.41       -4.94      9.66 o 
   5   6   5       27.28       14.05      5.95 o 
   6   6   5       83.32       71.89     11.64 o 
   7   6   5       21.04       31.61     11.63 o 
   8   6   5        7.72      -17.16     18.84 o 
   9   6   5        4.77       -9.23     13.39 o 
 -14   7   5        0.13       20.06     16.75 o 
 -13   7   5        0.04      -15.06     18.71 o 
 -12   7   5        0.29       -8.96     15.64 o 
 -11   7   5        0.05        0.97     10.20 o 
 -10   7   5        3.86        2.94     11.51 o 
  -9   7   5       16.62       -1.20     13.75 o 
  -8   7   5      112.63      108.51     24.53 o 
  -7   7   5        1.32      -11.91     12.96 o 
  -6   7   5        4.04        4.45      8.70 o 
  -5   7   5       93.11      111.00     16.89 o 
  -4   7   5      219.18      192.49     25.44 o 
  -3   7   5        4.11        2.21     11.71 o 
  -2   7   5      465.18      429.27     27.27 o 
  -1   7   5       21.02       31.13      7.04 o 
   0   7   5       81.98       88.58      9.80 o 
   1   7   5      189.46      187.96     13.68 o 
   2   7   5        6.92       13.67      4.75 o 
   3   7   5        4.98       -4.16     19.19 o 
   4   7   5       83.63       81.46     14.29 o 
   5   7   5       59.50       59.62      9.23 o 
   6   7   5       37.18       50.39     13.46 o 
   7   7   5        2.28       -0.31     10.66 o 
   8   7   5        0.45       -2.55     12.67 o 
 -13   8   5        0.01       19.99     17.58 o 
 -12   8   5        0.58       -3.85     11.87 o 
 -11   8   5        0.34        1.31     11.25 o 
 -10   8   5        0.22       -0.27     10.88 o 
  -9   8   5      119.08      126.24     27.71 o 
  -8   8   5        8.46        7.69     10.04 o 
  -7   8   5        1.67       -9.87     10.28 o 
  -6   8   5       13.71       15.05      7.94 o 
  -5   8   5      351.86      331.08     27.60 o 
  -4   8   5      239.09      220.01     21.76 o 
  -3   8   5       31.98       32.64     16.56 o 
  -2   8   5      207.00      169.47     18.57 o 
  -1   8   5      418.31      406.46     21.78 o 
   0   8   5        1.91       12.40      5.79 o 
   1   8   5      744.17      720.62     27.74 o 
   2   8   5      830.15      835.00     41.37 o 
   3   8   5      324.47      337.41     27.25 o 
   4   8   5       73.65       18.16     14.08 o 
   5   8   5       62.12       69.24     23.64 o 
   6   8   5        1.66       19.15     17.54 o 
   7   8   5      150.16      179.56     42.57 o 
 -13   9   5        0.04       33.83     20.54 o 
 -12   9   5       33.81       38.59     22.43 o 
 -11   9   5       18.85       27.21     16.19 o 
 -10   9   5        3.40       -5.53     13.41 o 
  -9   9   5        1.22        2.11      9.90 o 
  -8   9   5        1.43      -14.28     14.28 o 
  -7   9   5      193.83      180.53     30.53 o 
  -6   9   5      848.68      895.70     46.90 o 
  -5   9   5       95.31       99.81     16.53 o 
  -4   9   5        7.53        8.57      6.26 o 
  -3   9   5       90.65      100.76     16.35 o 
  -2   9   5      940.27      852.39     44.14 o 
  -1   9   5      381.92      404.76     22.42 o 
   0   9   5      679.43      684.83     28.97 o 
   1   9   5       56.95       53.22     10.98 o 
   2   9   5        0.50       10.44     14.27 o 
   3   9   5      335.46      360.27     49.96 o 
   4   9   5      453.64      492.55     60.66 o 
   5   9   5        3.25        2.22     13.37 o 
   6   9   5        1.05        4.45     18.41 o 
 -13  10   5        0.78       -0.92     15.84 o 
 -12  10   5        0.66      -20.32     20.32 o 
 -11  10   5        1.20       16.81     16.33 o 
 -10  10   5       96.74       96.63     27.45 o 
  -9  10   5      228.33      237.25     37.95 o 
  -8  10   5      118.48      105.36     24.91 o 
  -7  10   5       69.37       68.93     14.90 o 
  -6  10   5       16.02       24.67      7.72 o 
  -5  10   5      186.05      186.01     18.10 o 
  -4  10   5      274.58      294.64     21.75 o 
  -3  10   5      362.62      375.56     24.00 o 
  -2  10   5       43.35       20.83     20.58 o 
  -1  10   5      344.29      344.75     29.50 o 
   0  10   5      569.52      627.76     38.02 o 
   1  10   5      423.01      419.78     55.02 o 
   2  10   5      121.09      126.86     30.27 o 
   3  10   5      159.65      138.13     33.33 o 
   4  10   5        3.38      -16.82     16.82 o 
   5  10   5       59.41       52.27     25.91 o 
 -13  11   5        9.24       27.95     20.28 o 
 -12  11   5        5.62       -8.97     15.85 o 
 -11  11   5        5.93       21.18     17.19 o 
 -10  11   5        8.15       17.13     14.75 o 
  -9  11   5        5.74        9.32     15.25 o 
  -8  11   5       30.61       53.55     14.76 o 
  -7  11   5      318.53      355.00     34.75 o 
  -6  11   5      140.22      141.49     22.66 o 
  -5  11   5      115.10      107.84     19.45 o 
  -4  11   5      225.37      239.45     27.63 o 
  -3  11   5      109.94      109.48     18.06 o 
  -2  11   5      249.88      271.49     27.73 o 
  -1  11   5      338.94      293.72     28.06 o 
   0  11   5      203.57      192.49     40.35 o 
   1  11   5        0.33       10.78     15.70 o 
   2  11   5       20.24       10.15     14.40 o 
   3  11   5       32.72       40.16     22.00 o 
   4  11   5        2.08      -10.75     13.23 o 
 -10  12   5       52.59       73.07     26.71 o 
  -9  12   5       11.62       27.88     20.39 o 
  -8  12   5        1.46       22.42     17.71 o 
  -7  12   5        9.00       -2.86      8.31 o 
  -6  12   5        3.00       14.30     15.73 o 
  -5  12   5       46.75       63.19     21.04 o 
  -4  12   5      143.62      141.97     22.09 o 
  -3  12   5       24.55       26.33      9.96 o 
  -2  12   5       21.39       23.66     10.44 o 
  -1  12   5       82.88       67.97     22.55 o 
   0  12   5       87.68       98.52     31.30 o 
   1  12   5       55.89       77.39     29.75 o 
   2  12   5       73.50       57.50     26.36 o 
  -9  13   5        7.87        0.27     12.74 o 
  -8  13   5       12.02        6.40     12.99 o 
  -7  13   5        4.40        1.83     10.56 o 
  -6  13   5        2.73        1.00      9.21 o 
  -5  13   5       18.81       19.74     14.15 o 
  -4  13   5       25.22       23.56     13.62 o 
  -3  13   5      247.45      233.07     28.88 o 
  -2  13   5      343.33      375.52     60.79 o 
  -1  13   5      386.84      430.98     65.97 o 
   0  13   5       72.77       63.45     26.86 o 
  -7  14   5        1.54      -13.41     13.99 o 
  -6  14   5      148.30      147.25     32.73 o 
  -5  14   5      209.19      226.49     30.51 o 
  -4  14   5      189.76      209.21     37.42 o 
   1 -16   6       16.18        9.33     11.92 o 
   2 -16   6        4.13      -14.84     16.21 o 
   3 -16   6       13.49       -3.48      9.46 o 
   4 -16   6       57.27       61.12     24.54 o 
   5 -16   6        4.95       19.66     20.22 o 
   0 -15   6        9.74       27.14     22.54 o 
   1 -15   6        5.39        6.22      9.02 o 
   2 -15   6       46.29       49.75     16.10 o 
   3 -15   6      110.02      133.36     23.28 o 
   4 -15   6       13.57       25.36     12.24 o 
   5 -15   6        1.71       11.41     10.25 o 
   6 -15   6        0.96        6.69     21.83 o 
   7 -15   6        0.50      -12.73     20.03 o 
  -2 -14   6        2.86      -17.66     18.28 o 
  -1 -14   6        0.86        0.33     14.21 o 
   0 -14   6       35.26       44.52     13.86 o 
   1 -14   6       39.63       39.78     13.25 o 
   2 -14   6      151.86      161.10     24.06 o 
   3 -14   6       64.16       62.31     15.72 o 
   4 -14   6        7.87       10.83      9.09 o 
   5 -14   6       49.12       62.56     16.52 o 
   6 -14   6        2.21        7.56     16.75 o 
   7 -14   6       32.47       24.82     10.80 o 
   8 -14   6        1.70        1.71     11.12 o 
   9 -14   6        0.23       -1.28     11.43 o 
  10 -14   6        5.99        7.58     12.35 o 
  -4 -13   6       23.72       10.33     14.92 o 
  -3 -13   6       22.78       18.90     17.53 o 
  -2 -13   6       55.60       57.68     23.20 o 
  -1 -13   6       34.76       31.49     20.06 o 
   0 -13   6        0.14       -2.59      6.52 o 
   1 -13   6        2.73        3.67      6.17 o 
   2 -13   6        2.95        3.69      7.62 o 
   3 -13   6        2.04       -4.64     11.65 o 
   4 -13   6       53.55       57.64     12.03 o 
   5 -13   6       98.36      110.89     15.32 o 
   6 -13   6       15.24       29.12     10.10 o 
   7 -13   6       10.04       11.21      6.38 o 
   8 -13   6        2.44       11.63     10.41 o 
   9 -13   6        4.75       29.77     18.96 o 
  10 -13   6       28.70       27.17     18.06 o 
  11 -13   6       61.12       97.88     29.98 o 
  -5 -12   6       34.36       46.76     25.06 o 
  -4 -12   6       25.57       32.08     20.88 o 
  -3 -12   6       20.14       -1.06     13.87 o 
  -2 -12   6       24.62       34.10     18.40 o 
  -1 -12   6        0.66       -4.20     12.63 o 
   0 -12   6      167.56      174.97     22.88 o 
   1 -12   6      649.58      669.45     49.37 o 
   2 -12   6      405.49      421.87     28.15 o 
   3 -12   6       11.68        5.32      7.52 o 
   4 -12   6        0.56       -7.91      7.91 o 
   5 -12   6       18.69        4.02      7.44 o 
   6 -12   6        6.58       -3.00      8.19 o 
   7 -12   6      498.33      515.61     37.77 o 
   8 -12   6      207.98      250.35     43.80 o 
   9 -12   6       69.80      109.04     29.10 o 
  10 -12   6      190.11      261.28     43.40 o 
  11 -12   6      101.26      130.13     32.16 o 
  12 -12   6       12.11       38.77     21.56 o 
  -6 -11   6       58.87       25.73     37.84 o 
  -5 -11   6       20.04       24.89     17.47 o 
  -4 -11   6        9.25       27.08     17.92 o 
  -3 -11   6      299.11      374.24     52.10 o 
  -2 -11   6      344.38      409.38     51.20 o 
  -1 -11   6      118.64      129.37     19.16 o 
   0 -11   6        1.41       -0.55      6.15 o 
   1 -11   6       10.16        5.72      5.83 o 
   2 -11   6       49.12       42.42      8.87 o 
   3 -11   6      433.28      435.16     26.72 o 
   4 -11   6     1008.03      998.85     40.64 o 
   5 -11   6      151.56      171.72     17.44 o 
   6 -11   6      291.70      337.23     23.40 o 
   7 -11   6      603.28      652.62     39.70 o 
   8 -11   6      382.51      368.98     30.13 o 
   9 -11   6       69.09       77.30     14.42 o 
  10 -11   6       10.32       14.10     14.38 o 
  11 -11   6        1.44       29.67     18.54 o 
  12 -11   6       19.77       18.22     13.30 o 
  13 -11   6        1.00       11.99     13.16 o 
  -7 -10   6       16.90        1.04     15.28 o 
  -6 -10   6       34.14       19.94     24.92 o 
  -5 -10   6       65.32       88.63     27.29 o 
  -4 -10   6        9.92       26.83     18.11 o 
  -3 -10   6        4.86      -20.63     20.63 o 
  -2 -10   6      237.30      326.86     43.83 o 
  -1 -10   6      597.59      613.25     38.87 o 
   0 -10   6     1076.77     1099.12     41.13 o 
   1 -10   6      959.40      993.78     38.27 o 
   2 -10   6      175.39      174.19     16.85 o 
   3 -10   6       92.45       85.93     10.12 o 
   4 -10   6      192.78      187.28     16.75 o 
   5 -10   6      449.28      451.59     19.07 o 
   6 -10   6      256.68      261.18     19.26 o 
   7 -10   6       13.01        9.78      5.11 o 
   8 -10   6      153.73      197.78     16.94 o 
   9 -10   6      205.81      221.83     18.24 o 
  10 -10   6       25.77       19.78      8.25 o 
  11 -10   6        0.45       -4.91      9.61 o 
  12 -10   6        0.04       -8.76     10.03 o 
  13 -10   6        3.38       -4.81      8.37 o 
  14 -10   6        0.57       17.80     17.95 o 
  -8  -9   6       55.37       47.48     16.22 o 
  -7  -9   6       58.32       39.51     32.89 o 
  -6  -9   6       18.00       -2.97     21.05 o 
  -5  -9   6      313.96      410.84     52.40 o 
  -4  -9   6      546.72      658.97     63.65 o 
  -3  -9   6       77.69       87.52     21.34 o 
  -2  -9   6      651.66      732.01     59.50 o 
  -1  -9   6      353.06      353.76     22.80 o 
   0  -9   6       15.06       14.84      6.22 o 
   1  -9   6      927.01      936.71     34.48 o 
   2  -9   6      685.85      593.81     24.47 o 
   3  -9   6        2.74       -2.09      5.08 o 
   4  -9   6      423.73      438.66     18.11 o 
   5  -9   6     1380.08     1321.58     41.64 o 
   6  -9   6      353.93      348.99     14.98 o 
   7  -9   6       36.94       34.29      6.53 o 
   8  -9   6      123.57      164.35     14.66 o 
   9  -9   6       64.50       57.11      9.26 o 
  10  -9   6       41.32       27.22     14.63 o 
  11  -9   6        6.88       33.66     11.97 o 
  12  -9   6        4.46       10.10      7.81 o 
  13  -9   6        0.94        1.28      7.67 o 
  14  -9   6        2.50        7.74     13.14 o 
  -9  -8   6        3.78       36.20     16.57 o 
  -8  -8   6       13.52       28.63     13.44 o 
  -7  -8   6        0.24        0.69     19.24 o 
  -6  -8   6        0.63      -11.35     11.35 o 
  -5  -8   6      106.85       88.41     25.18 o 
  -4  -8   6      238.08      215.47     18.35 o 
  -3  -8   6      118.31      113.80     12.05 o 
  -2  -8   6      481.52      519.31     32.89 o 
  -1  -8   6      428.68      449.64     23.44 o 
   0  -8   6      428.46      445.39     22.87 o 
   1  -8   6      115.48      116.90     11.50 o 
   2  -8   6       16.23       16.71      3.28 o 
   3  -8   6       29.32       19.75      3.43 o 
   4  -8   6      605.46      558.06     15.59 o 
   5  -8   6      825.87      811.45     20.17 o 
   6  -8   6       36.28       34.71      7.56 o 
   7  -8   6        0.61        0.54      5.42 o 
   8  -8   6       66.20       46.49     10.74 o 
   9  -8   6       14.71       18.48      9.07 o 
  10  -8   6       87.70      111.45     18.31 o 
  11  -8   6      117.97      126.91     20.67 o 
  12  -8   6        2.03        6.34      7.75 o 
  13  -8   6        8.97        5.42     14.56 o 
  14  -8   6        6.75        7.81     16.28 o 
 -10  -7   6        0.47       85.08     32.96 o 
  -9  -7   6        3.84       36.03     21.51 o 
  -8  -7   6        9.25       14.74      9.11 o 
  -7  -7   6        1.47       -3.35      6.90 o 
  -6  -7   6       41.47       23.54     26.50 o 
  -5  -7   6      156.90      186.90     23.86 o 
  -4  -7   6       59.43       80.68     11.94 o 
  -3  -7   6     1376.50     1410.91     35.79 o 
  -2  -7   6      736.70      776.46     22.94 o 
  -1  -7   6     1315.94     1346.75     46.86 o 
   0  -7   6       10.96        7.71      4.45 o 
   1  -7   6      350.04      315.50     10.26 o 
   2  -7   6      238.73      208.30      9.17 o 
   3  -7   6        8.01        8.86      2.31 o 
   4  -7   6        4.98        5.35      4.29 o 
   5  -7   6       35.04       48.32      8.22 o 
   6  -7   6       79.73       85.11     12.13 o 
   7  -7   6     1837.30     1880.48     56.90 o 
   8  -7   6      790.52      858.19     53.74 o 
   9  -7   6       66.26       64.82     13.32 o 
  10  -7   6       29.59       17.03     11.80 o 
  11  -7   6        3.49        8.16     13.54 o 
  12  -7   6        2.33        1.40      7.64 o 
  13  -7   6       19.97       41.76     20.86 o 
  14  -7   6        5.21        2.50     15.57 o 
 -10  -6   6        0.64       51.76     82.68 o 
  -9  -6   6        5.39       20.52     40.21 o 
  -8  -6   6        4.82        9.52     24.00 o 
  -7  -6   6       97.02       97.08     15.72 o 
  -6  -6   6      692.53      683.49     87.83 o 
  -5  -6   6      403.59      437.72     34.97 o 
  -4  -6   6       73.23       57.83      8.15 o 
  -3  -6   6      503.53      520.39     17.07 o 
  -2  -6   6      423.93      387.13     22.93 o 
  -1  -6   6        3.18        6.82      1.83 o 
   0  -6   6      524.42      415.28     12.46 o 
   1  -6   6      761.18      805.69     16.83 o 
   2  -6   6      117.92       84.00      5.04 o 
   3  -6   6     2587.08     2561.10     33.47 o 
   4  -6   6     3909.57     3821.13     65.09 o 
   5  -6   6     1768.68     1753.43     46.70 o 
   6  -6   6      488.31      506.87     27.27 o 
   7  -6   6       86.76       98.75     13.65 o 
   8  -6   6       97.68      114.78     14.80 o 
   9  -6   6       17.67       19.27      9.26 o 
  10  -6   6      144.39      162.00     19.86 o 
  11  -6   6        2.86       -0.50      7.10 o 
  12  -6   6       17.44       14.18     12.02 o 
  13  -6   6       12.60       42.47     23.60 o 
  14  -6   6        8.22       12.58     13.43 o 
 -12  -5   6        0.03       -4.93     12.53 o 
 -11  -5   6        0.02        3.79     14.17 o 
 -10  -5   6       22.40       18.20     14.55 o 
  -9  -5   6      105.49      151.24     36.60 o 
  -8  -5   6       39.16       16.32     18.18 o 
  -7  -5   6        0.26       -9.89      9.89 o 
  -6  -5   6      224.07      199.80     29.85 o 
  -5  -5   6      343.35      370.84     36.62 o 
  -4  -5   6     1639.43     1599.57     44.35 o 
  -3  -5   6     1479.12     1458.39     29.42 o 
  -2  -5   6      151.80      123.45      7.64 o 
  -1  -5   6      630.70      571.69     12.32 o 
   0  -5   6      455.75      441.28      8.98 o 
   1  -5   6      454.05      430.69     10.22 o 
   2  -5   6      734.63      699.70     13.64 o 
   3  -5   6     2263.28     2335.25     30.04 o 
   4  -5   6      627.76      667.91     20.09 o 
   5  -5   6     1636.11     1581.41     44.40 o 
   6  -5   6     2460.47     2452.79     59.19 o 
   7  -5   6      577.67      579.86     30.53 o 
   8  -5   6        3.64       -1.95      5.84 o 
   9  -5   6      131.03      142.99     20.25 o 
  10  -5   6       23.17       11.20      7.37 o 
  11  -5   6       44.25       40.57     10.70 o 
  12  -5   6        9.61        4.77     12.77 o 
  13  -5   6        0.52        7.16     18.04 o 
 -12  -4   6       15.57       15.67     14.67 o 
 -11  -4   6        7.86        7.48     12.91 o 
 -10  -4   6        0.28        3.68     11.61 o 
  -9  -4   6       62.11      113.61     73.01 o 
  -8  -4   6      187.00      229.06     63.97 o 
  -7  -4   6      532.36      513.83     34.69 o 
  -6  -4   6      100.53       85.72     13.83 o 
  -5  -4   6       36.38       19.90      9.07 o 
  -4  -4   6      142.63      137.76     12.72 o 
  -3  -4   6        1.25        5.40      4.75 o 
  -2  -4   6     1146.37     1220.87     24.57 o 
  -1  -4   6     1054.83     1013.29     17.47 o 
   0  -4   6       83.32       71.90      4.56 o 
   1  -4   6     4584.00     4964.82     41.49 o 
   2  -4   6     4637.05     4576.86     47.71 o 
   3  -4   6     1627.99     1603.18     26.79 o 
   4  -4   6     1237.30     1033.90     49.35 o 
   5  -4   6      280.45      246.16     14.82 o 
   6  -4   6      257.27      240.20     17.74 o 
   7  -4   6       17.79       17.56     11.62 o 
   8  -4   6      153.53      135.13     17.58 o 
   9  -4   6       24.07       22.71      8.53 o 
  10  -4   6       28.16       26.89      9.01 o 
  11  -4   6       19.44       14.17     13.52 o 
  12  -4   6       10.84        9.59     15.77 o 
  13  -4   6        2.24       -1.50     13.01 o 
 -13  -3   6        0.91      -17.52     17.52 o 
 -12  -3   6       22.22       23.60     17.18 o 
 -11  -3   6       33.09       44.17     21.01 o 
 -10  -3   6        9.95       26.49     17.62 o 
  -9  -3   6       47.65       36.64     17.56 o 
  -8  -3   6        7.45       22.40     22.20 o 
  -7  -3   6       86.22       99.44     17.15 o 
  -6  -3   6       21.87       10.40     13.11 o 
  -5  -3   6      302.97      307.99     16.35 o 
  -4  -3   6      496.29      475.07     18.99 o 
  -3  -3   6       60.73       54.51      7.48 o 
  -2  -3   6        3.96        7.35      2.54 o 
  -1  -3   6     1600.69     1541.55     22.88 o 
   0  -3   6      305.46      303.05     11.87 o 
   1  -3   6      306.15      304.94      8.49 o 
   2  -3   6        4.96        8.65      3.73 o 
   3  -3   6      335.35      372.44     13.53 o 
   4  -3   6      123.18      142.70     13.99 o 
   5  -3   6      108.53      100.27     10.39 o 
   6  -3   6       77.75       79.41     10.59 o 
   7  -3   6       49.01       37.44      8.40 o 
   8  -3   6       18.42       14.04      6.68 o 
   9  -3   6       54.28       45.81     10.10 o 
  10  -3   6       22.73       11.94     14.01 o 
  11  -3   6       27.38       61.10     25.10 o 
  12  -3   6       13.24        9.47     16.23 o 
  13  -3   6       11.83        5.58     13.77 o 
 -13  -2   6        0.01      -10.50     18.53 o 
 -12  -2   6        7.76       36.34     21.23 o 
 -11  -2   6        0.09        5.12     10.33 o 
 -10  -2   6       13.49        5.52     12.14 o 
  -9  -2   6        1.18        4.46      9.87 o 
  -8  -2   6        3.39        2.06      9.00 o 
  -7  -2   6        7.91       15.22     30.94 o 
  -6  -2   6      106.72      113.37     24.59 o 
  -5  -2   6      516.32      511.39     19.69 o 
  -4  -2   6      981.61      979.51     25.58 o 
  -3  -2   6      246.02      250.16     23.19 o 
  -2  -2   6     2248.78     2221.90     29.79 o 
  -1  -2   6     7220.40     7474.53     61.28 o 
   0  -2   6     3082.88     3100.61     48.40 o 
   1  -2   6     1058.63     1171.79     24.00 o 
   2  -2   6     1481.05     1429.21     25.56 o 
   3  -2   6     1716.63     1830.99     30.45 o 
   4  -2   6      383.27      286.44     15.69 o 
   5  -2   6      155.76      114.39     10.69 o 
   6  -2   6      838.07      813.39     46.73 o 
   7  -2   6      124.51      100.31     11.28 o 
   8  -2   6      111.14       83.11     18.28 o 
   9  -2   6       70.51       55.62     18.52 o 
  10  -2   6       16.70       21.83     16.46 o 
  11  -2   6       12.78       16.86     18.73 o 
  12  -2   6        0.05       20.54     19.12 o 
  13  -2   6       12.53       23.99     24.62 o 
 -13  -1   6        0.40        2.93     13.58 o 
 -12  -1   6        4.12        6.32     15.00 o 
 -11  -1   6        9.26       17.19     12.54 o 
 -10  -1   6        0.09        3.32     12.77 o 
  -9  -1   6       25.86        2.55     10.94 o 
  -8  -1   6       44.93       77.57     19.79 o 
  -7  -1   6        0.29        1.77      9.74 o 
  -6  -1   6      150.51      177.54     69.19 o 
  -5  -1   6      354.80      378.44     17.23 o 
  -4  -1   6       97.57       83.41     15.19 o 
  -3  -1   6       46.81       47.33      7.14 o 
  -2  -1   6     1854.70     2001.19     28.76 o 
  -1  -1   6     3303.85     3473.35     60.08 o 
   0  -1   6     1696.19     1810.40     26.50 o 
   1  -1   6      800.07      846.41     15.28 o 
   2  -1   6     1250.41     1204.28     20.00 o 
   3  -1   6      716.11      684.18     16.06 o 
   4  -1   6      116.24      106.27      8.59 o 
   5  -1   6       95.87      104.12      9.32 o 
   6  -1   6      272.35      237.28     14.25 o 
   7  -1   6      193.24      217.05     14.50 o 
   8  -1   6       28.16       34.45     18.15 o 
   9  -1   6        6.02      -17.70     17.95 o 
  10  -1   6       96.17       99.87     25.30 o 
  11  -1   6       34.00       51.33     22.44 o 
  12  -1   6        1.14       -1.77     10.11 o 
  13  -1   6        2.82       33.15     16.05 o 
 -13   0   6        0.55       -6.25     14.11 o 
 -12   0   6       32.92       29.32     17.68 o 
 -11   0   6       44.81       51.86     19.42 o 
 -10   0   6        0.95      -15.86     15.86 o 
  -9   0   6       25.58       42.57     17.62 o 
  -8   0   6      289.80      218.69     31.50 o 
  -7   0   6      278.82      293.88     34.06 o 
  -6   0   6      693.35      654.28     46.40 o 
  -5   0   6      392.03      355.72     14.59 o 
  -4   0   6      218.79      272.49     25.81 o 
  -3   0   6      135.58      150.68     12.46 o 
  -2   0   6      350.98      350.16     11.74 o 
  -1   0   6      223.49      261.12     10.74 o 
   0   0   6     1575.42     1639.75     17.83 o 
   1   0   6      114.09      136.54      7.54 o 
   2   0   6      239.82      236.09      7.26 o 
   3   0   6     6664.73     7043.69     59.89 o 
   4   0   6     2253.76     2287.91     51.94 o 
   5   0   6        8.13        8.66      2.05 o 
   6   0   6       91.33       64.32      5.27 o 
   7   0   6       71.77       65.93      5.97 o 
   8   0   6       17.44       25.62     10.06 o 
   9   0   6        2.98        6.41     10.74 o 
  10   0   6       11.38        4.54     10.32 o 
  11   0   6       16.79        9.53     10.67 o 
  12   0   6        0.54        2.38     10.34 o 
  13   0   6        0.44       -5.33     13.87 o 
 -13   1   6        2.18        4.48     13.40 o 
 -12   1   6        0.15        9.23     13.54 o 
 -11   1   6       17.83       -5.83     16.01 o 
 -10   1   6       41.88       22.57     14.85 o 
  -9   1   6       28.47       30.37     16.67 o 
  -8   1   6        0.37       11.66     11.62 o 
  -7   1   6      201.34      193.60     28.39 o 
  -6   1   6      278.84      302.82     32.41 o 
  -5   1   6       61.24      100.47     18.08 o 
  -4   1   6       31.35       15.07      5.16 o 
  -3   1   6       10.14        6.66      3.24 o 
  -2   1   6      504.37      474.43     15.36 o 
  -1   1   6       82.28       81.69      8.74 o 
   0   1   6     5124.75     5506.92     68.71 o 
   1   1   6      191.70      161.38      9.62 o 
   2   1   6      170.22      154.46      7.42 o 
   3   1   6      114.40      139.51     21.78 o 
   4   1   6      473.35      476.29     25.19 o 
   5   1   6      253.09      231.81     28.58 o 
   6   1   6       25.77       29.33     14.03 o 
   7   1   6       10.22        4.70      9.23 o 
   8   1   6       12.61        3.81      9.50 o 
   9   1   6        0.36       -3.65     10.53 o 
  10   1   6        5.77       -9.45     16.32 o 
  11   1   6       19.69       11.89     16.94 o 
  12   1   6        5.45       20.30     17.37 o 
 -13   2   6        0.09       -9.04     16.06 o 
 -12   2   6        5.86       19.06     17.52 o 
 -11   2   6       22.82      -14.73     19.26 o 
 -10   2   6        0.82       17.71     16.90 o 
  -9   2   6        1.94        6.76     13.85 o 
  -8   2   6        6.75       11.03     12.40 o 
  -7   2   6      100.91       76.14     18.74 o 
  -6   2   6     1028.02      982.13     59.74 o 
  -5   2   6      385.40      456.51     36.06 o 
  -4   2   6        2.82        1.86      3.62 o 
  -3   2   6      373.87      389.91     18.42 o 
  -2   2   6     1931.35     1918.01     45.78 o 
  -1   2   6       26.83       46.23      8.62 o 
   0   2   6        4.40        8.36      6.31 o 
   1   2   6       17.46       27.54      6.11 o 
   2   2   6     1209.22     1240.02     25.13 o 
   3   2   6      326.40      287.74     14.16 o 
   4   2   6      488.70      464.39     31.67 o 
   5   2   6      146.34      114.43     16.13 o 
   6   2   6      260.52      266.26     28.02 o 
   7   2   6      209.49      168.70     19.35 o 
   8   2   6      354.96      328.50     41.88 o 
   9   2   6      145.03      174.07     33.41 o 
  10   2   6       18.28       34.78     17.95 o 
  11   2   6       25.82       34.48     25.47 o 
  12   2   6        1.26       -6.92     11.84 o 
 -13   3   6        0.53        8.15     14.11 o 
 -12   3   6        0.25        3.85     13.30 o 
 -11   3   6        0.33       -8.77     13.94 o 
 -10   3   6        0.81       10.95     10.86 o 
  -9   3   6       37.59       49.60     19.05 o 
  -8   3   6      134.22      118.95     23.95 o 
  -7   3   6      261.42      250.47     32.00 o 
  -6   3   6       44.96       48.16      6.20 o 
  -5   3   6      219.67      238.93     27.99 o 
  -4   3   6     2381.39     2298.38     81.55 o 
  -3   3   6      153.68      135.96      9.52 o 
  -2   3   6        0.14        0.96      4.95 o 
  -1   3   6      191.50      260.26     17.89 o 
   0   3   6     1073.12     1220.94     38.17 o 
   1   3   6     2346.70     2199.94     52.57 o 
   2   3   6     3009.01     2719.21     81.78 o 
   3   3   6     2365.13     2328.97     43.07 o 
   4   3   6      605.87      720.10     26.20 o 
   5   3   6      362.84      378.96     20.84 o 
   6   3   6      270.81      294.19     27.21 o 
   7   3   6       60.10       48.22     12.12 o 
   8   3   6       52.94       71.90     15.17 o 
   9   3   6        2.26        6.58      8.85 o 
  10   3   6        5.44        5.77     10.10 o 
  11   3   6        0.37       -4.76      9.36 o 
  12   3   6        3.96       -9.42     18.80 o 
 -14   4   6        1.14        8.81     17.32 o 
 -13   4   6        0.47       10.07     14.80 o 
 -12   4   6        9.03        7.87     12.01 o 
 -11   4   6       69.63      132.62     33.03 o 
 -10   4   6       37.90       61.94     22.91 o 
  -9   4   6        8.22       -3.98     14.42 o 
  -8   4   6      148.68      116.41     26.07 o 
  -7   4   6      238.02      220.87     30.49 o 
  -6   4   6      363.85      332.50     16.62 o 
  -5   4   6     1010.46      936.86     56.45 o 
  -4   4   6     2010.32     1823.64     34.55 o 
  -3   4   6      259.81      266.09     13.04 o 
  -2   4   6     2139.38     2081.23     54.31 o 
  -1   4   6     2749.43     2641.41     60.56 o 
   0   4   6     1009.04      874.87     43.46 o 
   1   4   6       54.19       66.74      9.42 o 
   2   4   6        0.75        0.98      3.91 o 
   3   4   6      899.11      866.69     28.94 o 
   4   4   6     1347.34     1348.20     51.35 o 
   5   4   6     1440.00     1435.46     41.73 o 
   6   4   6       34.39       29.39      9.80 o 
   7   4   6       18.42       11.47      7.72 o 
   8   4   6       65.32       76.43     16.14 o 
   9   4   6        3.57        4.24      9.56 o 
  10   4   6        6.28        0.86      9.39 o 
  11   4   6        1.19        4.19      8.56 o 
 -14   5   6       11.25        2.09     14.56 o 
 -13   5   6        4.44        7.97     15.81 o 
 -12   5   6        4.62      -11.22     13.01 o 
 -11   5   6        1.59       -0.58     13.21 o 
 -10   5   6       31.56       42.01     18.22 o 
  -9   5   6      166.31      130.86     27.89 o 
  -8   5   6      505.52      544.20     50.79 o 
  -7   5   6      285.35      250.21     15.96 o 
  -6   5   6        1.55       -0.18     10.15 o 
  -5   5   6      853.91      871.11     53.81 o 
  -4   5   6      619.35      596.86     19.10 o 
  -3   5   6      624.41      656.44     32.77 o 
  -2   5   6      273.15      295.31     21.84 o 
  -1   5   6      123.39      143.10     14.72 o 
   0   5   6     2540.01     2561.98     62.79 o 
   1   5   6     6324.96     6273.86     80.67 o 
   2   5   6     4999.25     4978.90    130.10 o 
   3   5   6        2.06        0.50      6.81 o 
   4   5   6      110.75       99.44     11.60 o 
   5   5   6        4.15        8.64      6.39 o 
   6   5   6       33.81       30.37      9.61 o 
   7   5   6       78.28       72.87     15.68 o 
   8   5   6       29.45       43.94     12.07 o 
   9   5   6        0.04       -3.91      9.00 o 
  10   5   6       21.91       32.84     20.20 o 
 -13   6   6        5.84       -1.00     14.96 o 
 -12   6   6       29.95       40.16     21.70 o 
 -11   6   6        2.54        3.39     13.25 o 
 -10   6   6       34.56       36.98     19.70 o 
  -9   6   6       89.38       91.19     24.13 o 
  -8   6   6      384.07      410.41     46.39 o 
  -7   6   6       36.12       25.36     11.42 o 
  -6   6   6      692.88      558.72     47.28 o 
  -5   6   6      282.54      277.34     23.67 o 
  -4   6   6       75.84       69.16      6.29 o 
  -3   6   6     1203.70     1162.26     70.37 o 
  -2   6   6     2365.62     2381.91     64.75 o 
  -1   6   6      327.07      335.82     24.72 o 
   0   6   6      151.74      140.45     11.87 o 
   1   6   6       99.01      104.44      9.85 o 
   2   6   6      439.93      425.41     18.66 o 
   3   6   6      841.13      851.34     42.01 o 
   4   6   6      134.58      120.16     12.23 o 
   5   6   6       70.76       64.89     10.26 o 
   6   6   6        5.86        6.25      7.81 o 
   7   6   6       11.58       18.94     10.88 o 
   8   6   6       13.79        1.25     13.76 o 
   9   6   6       15.69       15.94     15.74 o 
 -13   7   6        0.01        2.05     15.28 o 
 -12   7   6        0.21        6.00     12.00 o 
 -11   7   6       29.05       29.70     18.57 o 
 -10   7   6       71.41       67.92     24.57 o 
  -9   7   6      331.25      291.60     39.73 o 
  -8   7   6      255.12      253.44     35.47 o 
  -7   7   6       20.05        2.65      9.38 o 
  -6   7   6       47.84       46.94     14.07 o 
  -5   7   6       73.87       67.11     13.39 o 
  -4   7   6       39.14       37.74      5.02 o 
  -3   7   6       51.62       36.11     15.76 o 
  -2   7   6      345.45      340.07     25.83 o 
  -1   7   6      483.84      487.35     23.65 o 
   0   7   6       72.39       84.11     10.05 o 
   1   7   6     1232.82     1143.57     34.24 o 
   2   7   6      250.17      252.03     15.36 o 
   3   7   6      393.59      405.87     30.55 o 
   4   7   6       14.38       16.43      9.36 o 
   5   7   6       37.86       33.85     10.63 o 
   6   7   6       52.51       53.99     23.28 o 
   7   7   6       61.76       62.15     25.97 o 
   8   7   6       44.47       64.38     25.98 o 
 -13   8   6        4.75        2.88     14.30 o 
 -12   8   6       13.10        2.96     12.04 o 
 -11   8   6        3.77        7.50     13.89 o 
 -10   8   6       26.10       36.12     18.13 o 
  -9   8   6        0.58       -8.52     10.92 o 
  -8   8   6       53.40       54.80     19.16 o 
  -7   8   6      131.62      166.97     29.69 o 
  -6   8   6       30.18       38.36     11.21 o 
  -5   8   6        1.71        1.09     15.31 o 
  -4   8   6        6.06        5.72     15.47 o 
  -3   8   6       24.94       39.63     16.95 o 
  -2   8   6      724.89      692.80     30.05 o 
  -1   8   6     1555.17     1579.38     43.74 o 
   0   8   6     3458.05     3375.49     62.65 o 
   1   8   6       92.36       99.71     11.56 o 
   2   8   6      382.43      327.83     27.56 o 
   3   8   6      286.30      307.49     27.20 o 
   4   8   6       20.09       17.77     14.39 o 
   5   8   6       32.13       -0.25     16.98 o 
   6   8   6        4.46       -2.25     16.68 o 
   7   8   6       19.73       10.30     16.23 o 
 -13   9   6        8.97        3.20     12.50 o 
 -12   9   6        1.99       -5.52     12.43 o 
 -11   9   6       44.20       40.19     20.21 o 
 -10   9   6      112.14      142.51     31.54 o 
  -9   9   6       44.44       52.13     20.91 o 
  -8   9   6       23.59       32.61     15.34 o 
  -7   9   6       98.12      111.25     25.21 o 
  -6   9   6        1.05       12.39     13.26 o 
  -5   9   6      362.60      385.07     30.34 o 
  -4   9   6     1161.75     1148.71     51.88 o 
  -3   9   6     1810.24     1747.73     65.22 o 
  -2   9   6       31.23       20.87     10.59 o 
  -1   9   6      332.05      333.76     21.19 o 
   0   9   6      590.48      565.36     27.12 o 
   1   9   6      325.66      314.86     45.77 o 
   2   9   6      576.69      548.35     61.61 o 
   3   9   6      110.58      128.08     33.45 o 
   4   9   6      127.23      163.67     37.69 o 
   5   9   6      262.47      292.34     50.01 o 
   6   9   6       83.53       64.56     23.53 o 
 -13  10   6       10.12       10.77     14.89 o 
 -12  10   6        7.25       -5.24     12.62 o 
 -11  10   6       32.16       39.93     20.20 o 
 -10  10   6       16.36       27.83     17.07 o 
  -9  10   6       48.70       19.14     13.98 o 
  -8  10   6      328.26      313.09     41.44 o 
  -7  10   6      413.06      477.51     37.31 o 
  -6  10   6      175.04      196.59     24.84 o 
  -5  10   6      214.30      236.00     21.26 o 
  -4  10   6      302.21      329.59     23.46 o 
  -3  10   6      891.20      874.67     37.28 o 
  -2  10   6      488.91      510.68     36.50 o 
  -1  10   6      208.62      225.28     24.14 o 
   0  10   6       19.97       13.04     15.74 o 
   1  10   6      137.86      135.80     32.58 o 
   2  10   6      129.13      142.83     35.05 o 
   3  10   6       21.82       21.73     16.83 o 
   4  10   6        1.47       -9.74     13.21 o 
   5  10   6        5.68       -5.88     13.28 o 
 -13  11   6        0.91      -19.10     20.33 o 
 -12  11   6       16.76       22.71     15.49 o 
 -11  11   6       27.12       50.55     21.88 o 
 -10  11   6       59.49       69.46     24.15 o 
  -9  11   6       37.53       27.37     17.42 o 
  -8  11   6       12.95       12.72     13.33 o 
  -7  11   6       11.22       37.53     14.79 o 
  -6  11   6      601.42      627.03     46.03 o 
  -5  11   6      279.53      307.23     33.08 o 
  -4  11   6        2.53       15.30     12.63 o 
  -3  11   6      130.74      109.72     18.68 o 
  -2  11   6       66.87       55.78     17.22 o 
  -1  11   6       81.63       34.10     15.30 o 
   0  11   6      115.23      114.49     32.01 o 
   1  11   6       21.80       31.42     20.21 o 
   2  11   6        0.32        9.95     17.68 o 
   3  11   6       42.02       42.89     24.84 o 
 -10  12   6       30.59       35.13     20.91 o 
  -9  12   6       52.69       77.42     28.86 o 
  -8  12   6        8.11       20.50     16.77 o 
  -7  12   6       11.95       16.20     11.10 o 
  -6  12   6       14.60       15.77     11.60 o 
  -5  12   6        5.41       12.97     11.72 o 
  -4  12   6       94.78      113.55     20.04 o 
  -3  12   6      233.93      250.14     28.52 o 
  -2  12   6      122.96      111.80     30.22 o 
  -1  12   6        3.25      -26.63     26.63 o 
   0  12   6        0.01        6.71     16.07 o 
   1  12   6       14.07       21.60     19.36 o 
  -9  13   6        1.36       -6.22     11.12 o 
  -8  13   6        3.93        0.29     10.10 o 
  -7  13   6       65.92       81.62     19.50 o 
  -6  13   6       39.83       63.11     17.23 o 
  -5  13   6       29.89       28.22     12.75 o 
  -4  13   6       32.81       46.84     14.45 o 
  -3  13   6       12.31       28.28     21.18 o 
  -2  13   6       28.01       -2.17     20.31 o 
  -1  13   6       11.92      -11.55     21.07 o 
  -7  14   6       37.84       48.74     21.06 o 
  -6  14   6       14.18       36.91     20.11 o 
  -5  14   6        1.68        3.50     10.52 o 
   1 -16   7        1.36        9.48     17.00 o 
   2 -16   7       28.91       20.71     17.26 o 
   3 -16   7       54.47       41.72     20.02 o 
   4 -16   7      106.54      109.74     33.03 o 
  -1 -15   7       31.42       21.68     19.23 o 
   0 -15   7      103.43      117.50     33.92 o 
   1 -15   7      333.09      391.36     39.97 o 
   2 -15   7      153.47      189.65     28.19 o 
   3 -15   7       13.27        9.26     18.93 o 
   4 -15   7       53.28       41.29     13.03 o 
   5 -15   7       55.71       49.51     15.80 o 
   6 -15   7        7.48       -0.66     10.98 o 
   7 -15   7        0.82       -1.66     11.62 o 
  -2 -14   7      119.67      145.00     38.96 o 
  -1 -14   7       63.65      100.41     30.82 o 
   0 -14   7       11.26        9.43     14.35 o 
   1 -14   7       21.42        1.70     31.05 o 
   2 -14   7       59.04       64.40     15.48 o 
   3 -14   7       92.30       79.47     17.16 o 
   4 -14   7       20.70       13.67      9.06 o 
   5 -14   7       32.80       55.17     12.28 o 
   6 -14   7      135.58      175.02     20.60 o 
   7 -14   7       21.69       27.13     11.78 o 
   8 -14   7       11.93       28.64     12.57 o 
   9 -14   7       16.75       14.95     14.96 o 
  10 -14   7       12.51        4.84     12.90 o 
  -4 -13   7       32.40       16.86     20.30 o 
  -3 -13   7        3.90       -5.99     13.64 o 
  -2 -13   7       51.26       40.65     18.38 o 
  -1 -13   7      150.47      197.61     39.64 o 
   0 -13   7      143.13      148.72     22.50 o 
   1 -13   7       63.54       77.98     17.22 o 
   2 -13   7        3.03        6.00      7.44 o 
   3 -13   7        2.96       -7.42      7.42 o 
   4 -13   7        0.85       -7.35      7.35 o 
   5 -13   7       22.68       26.44      7.62 o 
   6 -13   7      174.05      198.46     19.90 o 
   7 -13   7       77.21       65.87     15.38 o 
   8 -13   7        8.20       21.45     12.69 o 
   9 -13   7       76.02      129.08     32.38 o 
  10 -13   7       65.05       62.86     22.67 o 
  11 -13   7       33.35       44.86     21.23 o 
  -5 -12   7       34.10       50.27     25.20 o 
  -4 -12   7      105.42      125.13     35.55 o 
  -3 -12   7       67.41       76.15     24.73 o 
  -2 -12   7       34.10       26.85     14.05 o 
  -1 -12   7       12.27       19.05     15.58 o 
   0 -12   7        8.06        9.31      7.99 o 
   1 -12   7        8.17        6.69      6.86 o 
   2 -12   7       17.04       23.34      8.37 o 
   3 -12   7      103.06      111.99     13.93 o 
   4 -12   7      176.11      176.01     18.02 o 
   5 -12   7       24.87       19.04      7.86 o 
   6 -12   7       37.20       42.00      9.70 o 
   7 -12   7      300.90      338.06     30.82 o 
   8 -12   7      570.85      626.27     41.68 o 
   9 -12   7      107.61      128.95     20.14 o 
  10 -12   7        0.04        0.05     11.16 o 
  11 -12   7       11.21      -12.74     14.22 o 
  12 -12   7        5.53        0.74     11.43 o 
  -6 -11   7       44.77       15.44     45.19 o 
  -5 -11   7       65.52       77.23     27.36 o 
  -4 -11   7       55.83       63.73     22.66 o 
  -3 -11   7        5.41       12.86     13.31 o 
  -2 -11   7      265.35      351.12     48.61 o 
  -1 -11   7      522.14      595.42     59.02 o 
   0 -11   7      513.31      545.64     30.69 o 
   1 -11   7      171.42      175.61     17.15 o 
   2 -11   7       89.17       85.13     12.42 o 
   3 -11   7      229.38      225.06     20.21 o 
   4 -11   7     1242.00     1377.60     47.10 o 
   5 -11   7     1287.98     1366.06     46.41 o 
   6 -11   7       56.06       82.53     12.73 o 
   7 -11   7       69.21      115.95     18.02 o 
   8 -11   7      210.37      243.04     24.97 o 
   9 -11   7       28.54       22.94     18.73 o 
  10 -11   7        0.27        2.11      9.35 o 
  11 -11   7        7.05        8.66     13.08 o 
  12 -11   7        0.91      -14.89     14.89 o 
  13 -11   7        0.22       -8.93     14.12 o 
  -7 -10   7        2.95      -13.66     13.66 o 
  -6 -10   7        7.66       -7.89     30.34 o 
  -5 -10   7       90.41      136.83     33.60 o 
  -4 -10   7       84.02       75.31     24.10 o 
  -3 -10   7      282.06      339.48     46.78 o 
  -2 -10   7      228.51      272.39     39.92 o 
  -1 -10   7      326.69      374.11     25.88 o 
   0 -10   7       18.19       29.40      9.64 o 
   1 -10   7     2518.95     2627.17     61.66 o 
   2 -10   7     1644.60     1668.08     48.37 o 
   3 -10   7        1.88       -3.23      6.96 o 
   4 -10   7      762.43      726.13     23.15 o 
   5 -10   7      742.53      767.78     25.20 o 
   6 -10   7       64.98       82.46     13.62 o 
   7 -10   7      169.37      194.31     20.94 o 
   8 -10   7      100.54      100.59     12.33 o 
   9 -10   7        1.22       -3.51      6.48 o 
  10 -10   7        4.70       16.49      9.03 o 
  11 -10   7       15.01       11.70     12.16 o 
  12 -10   7        3.83      -10.20     10.20 o 
  13 -10   7        0.98       -0.96     11.67 o 
  14 -10   7        0.22        3.24     11.78 o 
  -8  -9   7       33.81       21.81     11.46 o 
  -7  -9   7       45.34       36.41     21.11 o 
  -6  -9   7        8.69       -2.67     18.54 o 
  -5  -9   7       11.39       26.41     18.69 o 
  -4  -9   7        7.04       -6.84     16.05 o 
  -3  -9   7       23.62       24.44     15.03 o 
  -2  -9   7     1416.32     1507.78     59.45 o 
  -1  -9   7     1045.98     1085.72     39.64 o 
   0  -9   7       87.77       74.62     10.95 o 
   1  -9   7      393.85      345.02     21.04 o 
   2  -9   7      650.90      600.15     27.76 o 
   3  -9   7       32.11       21.48      3.72 o 
   4  -9   7      543.25      517.83     18.76 o 
   5  -9   7       34.17       27.50      4.92 o 
   6  -9   7       27.23       21.95      3.59 o 
   7  -9   7       16.38       10.57      5.95 o 
   8  -9   7        0.28        1.15      6.02 o 
   9  -9   7       13.46        6.01      5.18 o 
  10  -9   7       55.70       50.12     18.45 o 
  11  -9   7        1.32        6.19     11.16 o 
  12  -9   7       19.98       30.10     12.13 o 
  13  -9   7       19.26       15.15     10.01 o 
  14  -9   7        7.45       -2.97     14.22 o 
  -9  -8   7        4.31       11.22     10.40 o 
  -8  -8   7        0.06       -0.92     10.91 o 
  -7  -8   7        3.02      -12.24     12.24 o 
  -6  -8   7      114.58       86.70     26.56 o 
  -5  -8   7      350.06      327.66     44.24 o 
  -4  -8   7      672.08      749.80     63.48 o 
  -3  -8   7       34.40       25.41      9.96 o 
  -2  -8   7      432.05      378.39     15.66 o 
  -1  -8   7      608.74      589.39     26.98 o 
   0  -8   7       15.60        4.27      4.62 o 
   1  -8   7      160.97      140.63     15.28 o 
   2  -8   7      552.80      492.69     15.02 o 
   3  -8   7      110.99      110.84      5.62 o 
   4  -8   7      215.64      211.93      9.65 o 
   5  -8   7        4.65       -3.74      8.98 o 
   6  -8   7      245.48      265.48     24.04 o 
   7  -8   7      123.00      125.05     15.29 o 
   8  -8   7       14.53        9.89     12.84 o 
   9  -8   7       37.54       32.98     11.89 o 
  10  -8   7        4.78       -2.86      6.93 o 
  11  -8   7        6.15       10.25      9.44 o 
  12  -8   7        0.26       -7.20      7.20 o 
  13  -8   7        0.09        8.69     14.69 o 
  14  -8   7        1.02       29.57     22.12 o 
 -10  -7   7        3.01      106.07     34.37 o 
  -9  -7   7        5.99       19.46     19.80 o 
  -8  -7   7       12.26       35.34     21.03 o 
  -7  -7   7      107.89       97.07     15.69 o 
  -6  -7   7      133.44      118.37     30.23 o 
  -5  -7   7      240.84      223.34     25.44 o 
  -4  -7   7      147.30      140.36     17.79 o 
  -3  -7   7        4.38       -1.16      5.91 o 
  -2  -7   7      141.86      129.13      9.39 o 
  -1  -7   7       39.69       42.03      6.43 o 
   0  -7   7      304.94      282.18     14.21 o 
   1  -7   7       95.89       96.23      6.15 o 
   2  -7   7       24.39       22.18      2.68 o 
   3  -7   7      308.70      292.36     10.39 o 
   4  -7   7      668.45      709.69     29.57 o 
   5  -7   7      403.27      371.38     22.12 o 
   6  -7   7      580.54      563.65     29.21 o 
   7  -7   7        0.54       -5.24      6.40 o 
   8  -7   7        5.46        4.71      7.84 o 
   9  -7   7        0.67       -5.64      7.42 o 
  10  -7   7        8.01       -7.76      7.76 o 
  11  -7   7        3.08       -5.47      6.87 o 
  12  -7   7        7.05        6.56     12.39 o 
  13  -7   7        3.18        9.08     16.34 o 
  14  -7   7        0.54       10.96     14.74 o 
 -10  -6   7        4.01       26.80     60.33 o 
  -9  -6   7        0.48       18.85     38.13 o 
  -8  -6   7       62.54       48.46     13.02 o 
  -7  -6   7       26.79        3.10     13.21 o 
  -6  -6   7        0.21      -13.39     30.31 o 
  -5  -6   7        0.52      -12.04     12.04 o 
  -4  -6   7      236.82      263.09     18.97 o 
  -3  -6   7      455.97      438.78     16.44 o 
  -2  -6   7      537.32      556.34     19.48 o 
  -1  -6   7      623.29      629.96     14.13 o 
   0  -6   7      297.49      325.01      8.58 o 
   1  -6   7      264.69      248.33      8.10 o 
   2  -6   7     3779.99     3635.23     33.96 o 
   3  -6   7     1001.10     1061.01     18.86 o 
   4  -6   7      494.88      559.25     25.20 o 
   5  -6   7      944.14      879.26     33.94 o 
   6  -6   7      106.77       98.78     12.44 o 
   7  -6   7       11.08       -4.88      6.10 o 
   8  -6   7        3.19       -8.27      8.27 o 
   9  -6   7       88.04       82.62     16.47 o 
  10  -6   7       12.82       16.56      7.53 o 
  11  -6   7       31.91       50.40     12.40 o 
  12  -6   7        7.42        9.69     13.51 o 
  13  -6   7        0.07       17.30     18.61 o 
 -12  -5   7        1.52       -7.78     15.91 o 
 -11  -5   7        1.45        7.63     14.42 o 
 -10  -5   7        6.32        7.51     13.48 o 
  -9  -5   7       34.92       47.71     36.05 o 
  -8  -5   7       10.83       13.42     29.09 o 
  -7  -5   7       50.46       44.83     11.18 o 
  -6  -5   7        0.92       -6.75      7.12 o 
  -5  -5   7      386.27      411.49     21.37 o 
  -4  -5   7      330.34      320.81     20.31 o 
  -3  -5   7        6.36        5.41      2.58 o 
  -2  -5   7       41.71       33.05      4.91 o 
  -1  -5   7     1383.05     1396.48     21.02 o 
   0  -5   7      393.16      435.39     11.75 o 
   1  -5   7     1601.54     1740.91     27.15 o 
   2  -5   7     1158.51     1208.66     21.28 o 
   3  -5   7      505.37      443.55     17.53 o 
   4  -5   7      299.96      336.52     14.15 o 
   5  -5   7     1025.13      908.11     25.18 o 
   6  -5   7      556.26      532.36     27.48 o 
   7  -5   7        0.71        3.95      7.09 o 
   8  -5   7      117.89      109.79     14.60 o 
   9  -5   7        1.06       -6.46      6.46 o 
  10  -5   7       37.70       31.48      8.82 o 
  11  -5   7        0.06      -17.37     17.37 o 
  12  -5   7        3.38       14.64     16.93 o 
  13  -5   7        3.41        1.71     15.23 o 
 -12  -4   7        2.59        8.14     17.42 o 
 -11  -4   7        0.09       -0.72     11.45 o 
 -10  -4   7        0.14      -10.33     13.13 o 
  -9  -4   7       26.74       52.22     56.00 o 
  -8  -4   7       94.51      122.55     44.23 o 
  -7  -4   7       54.42       84.15     21.09 o 
  -6  -4   7        1.01        3.99      6.10 o 
  -5  -4   7      188.52      169.04     12.44 o 
  -4  -4   7      503.54      542.61     24.90 o 
  -3  -4   7      680.66      656.60     25.87 o 
  -2  -4   7      197.93      231.37     11.91 o 
  -1  -4   7      417.61      427.98     12.63 o 
   0  -4   7      476.58      515.64     16.49 o 
   1  -4   7     2536.58     2936.83     31.34 o 
   2  -4   7       91.47       63.37      4.38 o 
   3  -4   7      583.02      612.61     15.08 o 
   4  -4   7      449.09      475.28     15.90 o 
   5  -4   7      417.61      384.39     15.80 o 
   6  -4   7      145.16      156.10     14.76 o 
   7  -4   7      199.63      170.91     16.94 o 
   8  -4   7      107.78       95.42     13.19 o 
   9  -4   7       25.41       24.59      7.96 o 
  10  -4   7       12.49        2.54     10.90 o 
  11  -4   7        1.19       -4.83     13.90 o 
  12  -4   7        0.15        7.11     13.93 o 
  13  -4   7        5.42       42.99     22.54 o 
 -12  -3   7       10.77       -0.34     13.02 o 
 -11  -3   7        4.11        4.28     11.41 o 
 -10  -3   7        0.14        1.89     10.75 o 
  -9  -3   7        5.29       16.61     14.82 o 
  -8  -3   7        3.41       17.80     34.32 o 
  -7  -3   7       16.59       20.74     16.39 o 
  -6  -3   7      129.58      130.71     15.97 o 
  -5  -3   7       29.85       19.44      4.78 o 
  -4  -3   7      300.03      282.30     14.68 o 
  -3  -3   7      363.36      307.18     24.85 o 
  -2  -3   7     2841.46     2949.32     41.72 o 
  -1  -3   7     1312.41     1375.18     28.16 o 
   0  -3   7       72.65       75.27      6.83 o 
   1  -3   7      817.72      913.95     28.78 o 
   2  -3   7      142.24      167.47     12.33 o 
   3  -3   7       15.95       23.41      3.25 o 
   4  -3   7      779.46      645.62     25.88 o 
   5  -3   7      104.90      103.46      9.56 o 
   6  -3   7      534.13      510.03     25.19 o 
   7  -3   7     1170.80     1102.48     40.95 o 
   8  -3   7      961.40      894.29     37.27 o 
   9  -3   7       17.23        8.83      6.21 o 
  10  -3   7      138.19      139.60     32.34 o 
  11  -3   7       19.52       42.46     22.75 o 
  12  -3   7        1.29       26.10     22.83 o 
  13  -3   7        3.84       43.15     25.65 o 
 -13  -2   7        0.47        9.43     17.95 o 
 -12  -2   7       25.16       28.44     17.52 o 
 -11  -2   7        5.61       17.78     16.85 o 
 -10  -2   7        1.32        3.21     10.84 o 
  -9  -2   7       37.45       37.99     14.18 o 
  -8  -2   7       15.42       27.01     16.23 o 
  -7  -2   7        8.06       17.04     22.85 o 
  -6  -2   7       10.70        8.03      5.40 o 
  -5  -2   7      607.09      694.02     23.96 o 
  -4  -2   7       31.91       55.58     10.67 o 
  -3  -2   7     3537.39     3388.75     67.39 o 
  -2  -2   7    10071.28    10541.10     81.06 o 
  -1  -2   7      614.33      748.78     26.16 o 
   0  -2   7       14.65        1.45      7.13 o 
   1  -2   7     1892.59     2175.60     64.11 o 
   2  -2   7     1467.95     1457.71     27.73 o 
   3  -2   7     1582.33     1699.28     29.74 o 
   4  -2   7     3238.78     3123.83     41.17 o 
   5  -2   7     1226.68     1141.05     34.14 o 
   6  -2   7       68.74       79.43      8.93 o 
   7  -2   7      871.88      907.81     54.87 o 
   8  -2   7       50.34       38.35     21.66 o 
   9  -2   7       21.33       15.51     15.73 o 
  10  -2   7       33.40       26.90     15.63 o 
  11  -2   7       15.94       20.21     17.91 o 
  12  -2   7       14.64       33.14     15.84 o 
  13  -2   7       10.68       32.79     20.71 o 
 -13  -1   7        1.41       21.21     18.21 o 
 -12  -1   7       31.75       33.16     21.74 o 
 -11  -1   7        7.85       19.08     15.12 o 
 -10  -1   7        9.69        8.75     13.45 o 
  -9  -1   7        4.99        7.40     10.98 o 
  -8  -1   7        0.42       19.59     12.91 o 
  -7  -1   7       99.63      124.49     22.86 o 
  -6  -1   7      896.34      820.04     45.80 o 
  -5  -1   7     2735.40     2727.06     55.42 o 
  -4  -1   7     2884.41     2674.72     81.15 o 
  -3  -1   7      728.93      790.33     23.90 o 
  -2  -1   7     2249.07     2316.41     37.35 o 
  -1  -1   7      418.48      418.29     19.85 o 
   0  -1   7     1977.37     2142.04     36.87 o 
   1  -1   7     2189.64     2355.15     31.70 o 
   2  -1   7        1.21        2.26      2.32 o 
   3  -1   7     1669.95     1763.61     39.18 o 
   4  -1   7     2890.23     3153.93     61.85 o 
   5  -1   7      967.87     1015.21     36.36 o 
   6  -1   7      991.27      894.02     55.57 o 
   7  -1   7       37.12       42.62      5.98 o 
   8  -1   7       95.30      104.44     17.72 o 
   9  -1   7      126.87      176.44     23.16 o 
  10  -1   7       14.91       19.18     11.98 o 
  11  -1   7        0.68       18.71     13.65 o 
  12  -1   7        7.84       16.66     13.60 o 
  13  -1   7        4.04       27.37     20.79 o 
 -13   0   7        7.50       -2.62     11.80 o 
 -12   0   7        0.77       30.85     20.05 o 
 -11   0   7        0.13        4.49     13.59 o 
 -10   0   7        9.96       19.98     13.53 o 
  -9   0   7      117.46      109.72     24.62 o 
  -8   0   7      319.65      375.50     41.77 o 
  -7   0   7      285.70      285.35     35.54 o 
  -6   0   7      314.42      271.66     13.58 o 
  -5   0   7     2104.60     2402.89     85.41 o 
  -4   0   7      519.61      480.28     23.94 o 
  -3   0   7     1406.35     1428.84     32.18 o 
  -2   0   7     1270.60     1349.98     36.22 o 
  -1   0   7      648.55      723.42     18.05 o 
   0   0   7      548.26      486.63     15.42 o 
   1   0   7     7467.75     8332.21     79.33 o 
   2   0   7    14474.84    15210.80     99.96 o 
   3   0   7     5792.09     6155.46     65.30 o 
   4   0   7      155.38      205.96     11.73 o 
   5   0   7      332.74      344.95     34.78 o 
   6   0   7       27.37       43.14     16.74 o 
   7   0   7       29.36       36.22     15.46 o 
   8   0   7        1.62        5.64      9.08 o 
   9   0   7       22.99       28.66     17.06 o 
  10   0   7        1.40       -3.27     10.18 o 
  11   0   7       15.59       21.27     14.97 o 
  12   0   7       24.08       37.22     23.13 o 
 -13   1   7        0.10       -8.35     15.96 o 
 -12   1   7        1.69       14.83     15.64 o 
 -11   1   7        9.16       17.16     13.16 o 
 -10   1   7        5.74       32.41     18.41 o 
  -9   1   7        2.33       22.42     18.83 o 
  -8   1   7     1022.11      936.33     67.00 o 
  -7   1   7      943.74      968.86     62.21 o 
  -6   1   7      229.40      228.54     30.17 o 
  -5   1   7      111.57       97.20     18.43 o 
  -4   1   7      369.14      306.71     21.89 o 
  -3   1   7       52.60       35.91      6.56 o 
  -2   1   7     2745.47     3022.76     40.49 o 
  -1   1   7     4845.87     4759.71     45.50 o 
   0   1   7      390.13      407.43     16.30 o 
   1   1   7      538.52      497.15     22.55 o 
   2   1   7       83.93      164.10     13.63 o 
   3   1   7      219.29      194.54     15.23 o 
   4   1   7        3.22        6.72      4.68 o 
   5   1   7      313.81      281.23     21.45 o 
   6   1   7        5.76        9.00      6.24 o 
   7   1   7       53.39       71.91     21.33 o 
   8   1   7       12.37        8.43     11.32 o 
   9   1   7        1.48       -8.37     12.10 o 
  10   1   7       24.00       22.99     16.21 o 
  11   1   7       34.50       28.24     21.10 o 
  12   1   7        3.35       16.63     16.74 o 
  13   1   7       11.38        9.41     14.23 o 
 -13   2   7        0.14       16.01     19.18 o 
 -12   2   7        0.53        3.01     14.77 o 
 -11   2   7       36.92       40.20     19.93 o 
 -10   2   7       91.41       63.94     24.48 o 
  -9   2   7       86.85      125.60     30.35 o 
  -8   2   7      259.44      196.93     33.22 o 
  -7   2   7      504.88      492.75     45.71 o 
  -6   2   7      177.91      239.14     31.85 o 
  -5   2   7     1108.43     1082.43     59.29 o 
  -4   2   7     2060.77     2088.55     47.80 o 
  -3   2   7       48.05       62.34      8.72 o 
  -2   2   7      367.43      377.37     21.81 o 
  -1   2   7       42.11       40.17      7.64 o 
   0   2   7     2616.30     2527.44     64.84 o 
   1   2   7      947.08      846.44     31.62 o 
   2   2   7      910.90      860.81     20.84 o 
   3   2   7      894.86      866.29     34.72 o 
   4   2   7       90.22      119.78     14.59 o 
   5   2   7       88.31       77.60     12.08 o 
   6   2   7        9.32        5.55      5.70 o 
   7   2   7       10.82        1.59      8.44 o 
   8   2   7      290.04      289.03     28.46 o 
   9   2   7        0.04       12.61     10.05 o 
  10   2   7       78.53       68.33     20.07 o 
  11   2   7       13.72       15.50     13.72 o 
  12   2   7        2.48       -2.32      8.13 o 
 -13   3   7        4.31        1.89     12.90 o 
 -12   3   7       14.24       17.56     16.52 o 
 -11   3   7        8.36        8.78     15.02 o 
 -10   3   7       34.24       41.56     20.35 o 
  -9   3   7       15.97       38.27     18.93 o 
  -8   3   7       41.54       64.75     18.94 o 
  -7   3   7      384.63      399.91     40.52 o 
  -6   3   7      944.99      956.25     60.52 o 
  -5   3   7      551.25      515.48     43.50 o 
  -4   3   7     1041.50     1100.15     33.56 o 
  -3   3   7      209.14      174.76     11.07 o 
  -2   3   7      431.07      361.77     21.96 o 
  -1   3   7     1534.93     1547.31     45.84 o 
   0   3   7      923.65      979.55     36.34 o 
   1   3   7      496.30      523.36     26.73 o 
   2   3   7      158.58      160.56     10.28 o 
   3   3   7      458.31      487.86     20.04 o 
   4   3   7     1874.36     1847.72     41.52 o 
   5   3   7     2238.68     2291.82     96.43 o 
   6   3   7       21.50       28.14     10.98 o 
   7   3   7      563.68      610.92     39.47 o 
   8   3   7      236.16      195.51     40.06 o 
   9   3   7       78.76       90.07     18.24 o 
  10   3   7        0.33       -3.38     14.68 o 
  11   3   7        9.50        8.71      9.47 o 
  12   3   7        5.71        8.11     14.40 o 
 -13   4   7        4.63       13.27     14.63 o 
 -12   4   7        5.27      -19.94     19.94 o 
 -11   4   7       26.62       33.45     19.89 o 
 -10   4   7      173.97      170.11     33.09 o 
  -9   4   7      249.40      288.74     40.82 o 
  -8   4   7       82.79       75.21     20.09 o 
  -7   4   7        0.98        2.42      3.29 o 
  -6   4   7        2.06        6.17     12.39 o 
  -5   4   7      588.96      551.28     44.48 o 
  -4   4   7      672.08      633.61     21.81 o 
  -3   4   7       39.81       44.90      9.37 o 
  -2   4   7      133.65      145.00     15.98 o 
  -1   4   7     1525.06     1486.05     47.69 o 
   0   4   7     1124.04     1002.91     39.15 o 
   1   4   7     4021.07     4132.44    174.05 o 
   2   4   7     2997.92     3016.96     42.00 o 
   3   4   7     1102.46     1129.28     32.60 o 
   4   4   7      162.54      176.78     14.70 o 
   5   4   7      597.08      638.26     28.34 o 
   6   4   7      125.09      148.84     19.82 o 
   7   4   7       20.79       26.18      8.73 o 
   8   4   7        0.79        7.27      9.14 o 
   9   4   7        2.54        2.84      8.12 o 
  10   4   7        7.51       11.68      9.15 o 
  11   4   7        5.00        9.28     14.02 o 
 -13   5   7       16.55       12.51     17.23 o 
 -12   5   7       13.31       14.03     18.00 o 
 -11   5   7        0.21       17.89     16.65 o 
 -10   5   7        2.49        6.46     10.68 o 
  -9   5   7       12.07        1.78     11.36 o 
  -8   5   7      451.20      470.79     49.25 o 
  -7   5   7      783.00      821.54     60.99 o 
  -6   5   7      936.76      921.72     61.33 o 
  -5   5   7        8.62       14.71     10.77 o 
  -4   5   7     1146.60     1076.82     27.77 o 
  -3   5   7     1708.34     1660.39     54.02 o 
  -2   5   7     1972.14     2156.02     84.41 o 
  -1   5   7     3415.53     3616.91     78.21 o 
   0   5   7     1059.24      975.52     40.50 o 
   1   5   7        1.03       14.08      5.56 o 
   2   5   7     2874.67     2802.88     44.51 o 
   3   5   7        3.22        1.38      3.17 o 
   4   5   7      383.19      353.25     20.52 o 
   5   5   7      225.03      248.75     19.22 o 
   6   5   7       18.18        5.18      8.09 o 
   7   5   7        3.03        4.77      8.76 o 
   8   5   7       96.47      102.90     25.80 o 
   9   5   7       89.04      117.31     22.58 o 
  10   5   7       27.50       48.05     23.43 o 
 -13   6   7        0.89       -8.20     15.57 o 
 -12   6   7       19.53       48.35     24.86 o 
 -11   6   7      130.26      144.71     34.91 o 
 -10   6   7      192.28      234.18     39.49 o 
  -9   6   7      150.82      159.68     32.93 o 
  -8   6   7        0.51       11.10     14.72 o 
  -7   6   7       61.99       75.98     20.61 o 
  -6   6   7       24.48       23.78     13.30 o 
  -5   6   7      415.64      455.05     31.23 o 
  -4   6   7     1511.76     1548.10     52.72 o 
  -3   6   7      315.04      325.27     25.55 o 
  -2   6   7     1715.07     1686.41     57.06 o 
  -1   6   7     4995.15     4977.17     96.60 o 
   0   6   7      299.85      350.82     25.66 o 
   1   6   7       43.69       52.60      7.64 o 
   2   6   7      341.28      313.13     16.04 o 
   3   6   7       53.25       30.79     13.07 o 
   4   6   7       40.59       25.59      6.80 o 
   5   6   7      146.42      166.19     21.63 o 
   6   6   7       59.56       63.96     14.65 o 
   7   6   7        2.69        1.78     10.06 o 
   8   6   7        6.60       20.96     19.23 o 
   9   6   7        2.34       -8.82     16.65 o 
 -13   7   7        2.63        2.21     15.42 o 
 -12   7   7        4.69       26.41     19.42 o 
 -11   7   7        0.01       12.41     16.75 o 
 -10   7   7        1.34       11.42     13.73 o 
  -9   7   7        0.95       -2.15     14.05 o 
  -8   7   7       10.50        0.11     12.62 o 
  -7   7   7        1.99       -1.47     10.05 o 
  -6   7   7       58.41       56.16     17.03 o 
  -5   7   7      517.35      453.34     32.72 o 
  -4   7   7      326.38      326.20     18.05 o 
  -3   7   7       19.98        2.16     10.26 o 
  -2   7   7      683.47      667.31     37.80 o 
  -1   7   7      413.74      392.28     21.66 o 
   0   7   7      908.86      945.92     32.52 o 
   1   7   7       28.48       20.10      5.94 o 
   2   7   7        4.92        8.15      6.09 o 
   3   7   7       47.81       32.65      9.16 o 
   4   7   7       54.31       43.92     10.21 o 
   5   7   7        6.09       -9.81     11.47 o 
   6   7   7        3.59        8.87     13.29 o 
   7   7   7       20.09       45.18     25.35 o 
   8   7   7      107.26      148.13     38.59 o 
 -13   8   7        0.02        2.44     15.48 o 
 -12   8   7       13.47        7.56     12.51 o 
 -11   8   7       16.48       22.24     18.38 o 
 -10   8   7       25.28       35.70     18.39 o 
  -9   8   7        4.51       23.50     15.40 o 
  -8   8   7        8.21        6.14     11.26 o 
  -7   8   7      203.79      153.07     26.93 o 
  -6   8   7      289.33      313.04     28.78 o 
  -5   8   7      145.91      151.81     20.01 o 
  -4   8   7        6.02        2.14      6.41 o 
  -3   8   7       25.58       16.71     10.55 o 
  -2   8   7        6.60        1.33      5.66 o 
  -1   8   7      107.91       79.37     10.27 o 
   0   8   7       35.20       53.38      9.13 o 
   1   8   7      575.01      577.84     36.71 o 
   2   8   7      153.04      179.47     21.84 o 
   3   8   7       50.75       30.11     10.01 o 
   4   8   7      113.97      145.52     32.46 o 
   5   8   7      131.21      114.34     29.23 o 
   6   8   7       18.26        9.08     12.87 o 
   7   8   7        1.68      -22.45     22.45 o 
 -13   9   7        5.40       19.25     21.69 o 
 -12   9   7       13.70       25.23     20.79 o 
 -11   9   7        7.08        6.18     12.89 o 
 -10   9   7        2.08       -6.03     12.09 o 
  -9   9   7       66.68       64.46     22.79 o 
  -8   9   7       34.09       31.91     12.79 o 
  -7   9   7       25.10       19.30     13.73 o 
  -6   9   7      133.32      171.44     22.86 o 
  -5   9   7        0.19        4.70      8.45 o 
  -4   9   7        6.72       11.87      9.03 o 
  -3   9   7     1419.20     1411.94     60.24 o 
  -2   9   7      626.61      670.98     39.94 o 
  -1   9   7       65.41       62.05     11.50 o 
   0   9   7       41.15       42.26      8.48 o 
   1   9   7        6.70        9.25     10.87 o 
   2   9   7       12.71       -2.19     11.85 o 
   3   9   7      137.25      120.09     31.93 o 
   4   9   7       14.43       14.82     15.67 o 
   5   9   7       43.13       24.30     17.11 o 
   6   9   7       24.57       10.17     12.84 o 
 -13  10   7        3.22        4.58     15.50 o 
 -12  10   7        1.65       -6.74     15.37 o 
 -11  10   7        0.79        6.29     11.57 o 
 -10  10   7       36.14       18.58     14.21 o 
  -9  10   7       98.93      111.84     28.10 o 
  -8  10   7        4.90       -3.39     15.47 o 
  -7  10   7       70.37       94.35     25.46 o 
  -6  10   7      614.63      580.61     41.27 o 
  -5  10   7       81.05      101.68     18.07 o 
  -4  10   7       46.15       54.78     10.73 o 
  -3  10   7        0.90       11.78     11.11 o 
  -2  10   7       63.09       50.23     12.86 o 
  -1  10   7      384.26      392.95     31.49 o 
   0  10   7      247.11      226.90     41.45 o 
   1  10   7       19.58       11.37     14.79 o 
   2  10   7      257.93      236.07     44.49 o 
   3  10   7      149.54      162.11     39.00 o 
   4  10   7       66.55       84.15     29.24 o 
 -12  11   7        0.11       -0.05     12.20 o 
 -11  11   7        4.80       -0.32     14.07 o 
 -10  11   7       12.40       19.80     16.69 o 
  -9  11   7       21.69       16.91     13.13 o 
  -8  11   7        0.43      -13.77     15.05 o 
  -7  11   7       27.48       35.95     10.72 o 
  -6  11   7       15.99       31.18     19.66 o 
  -5  11   7      156.66      173.91     25.47 o 
  -4  11   7      378.01      408.42     35.68 o 
  -3  11   7      130.38      148.11     21.91 o 
  -2  11   7       13.72       13.81     20.04 o 
  -1  11   7       13.44      -21.63     23.77 o 
   0  11   7        5.57        4.22     12.61 o 
   1  11   7       16.66       17.03     16.88 o 
   2  11   7        9.19        8.63     14.41 o 
   3  11   7       51.30       69.73     27.53 o 
  -9  12   7       83.79      103.14     32.23 o 
  -8  12   7       22.87       58.18     24.33 o 
  -7  12   7        3.80       20.21     13.43 o 
  -6  12   7        0.62        4.78     10.10 o 
  -5  12   7        1.89        5.75      7.96 o 
  -4  12   7       11.30       23.53     12.17 o 
  -3  12   7       13.62       22.23     13.87 o 
  -2  12   7        0.43      -13.17     20.30 o 
  -1  12   7        3.11      -25.92     25.92 o 
   0  12   7        1.45      -27.23     27.23 o 
   1  12   7       14.65       77.40     32.09 o 
  -8  13   7       16.20        9.38     14.42 o 
  -7  13   7        4.02       -8.67     10.44 o 
  -6  13   7        1.14        5.76     10.22 o 
  -5  13   7        2.80       24.17     13.28 o 
  -4  13   7        5.94       12.53     11.22 o 
  -3  13   7        4.87      -10.31     23.20 o 
  -6  14   7        7.87       -4.40     11.16 o 
  -5  14   7       86.21       79.54     25.07 o 
   1 -16   8       94.38      106.09     36.15 o 
   2 -16   8        7.54       -5.74     20.59 o 
  -1 -15   8        4.54       10.33     16.81 o 
   0 -15   8        0.63        1.75     16.76 o 
   1 -15   8      116.54      143.58     25.54 o 
   2 -15   8      261.33      293.08     34.94 o 
   3 -15   8       52.14       51.52     14.95 o 
   4 -15   8        4.15       10.36     11.50 o 
   5 -15   8       80.09       98.11     28.70 o 
   6 -15   8      103.82      163.57     25.69 o 
   7 -15   8      103.37      156.30     31.90 o 
   8 -15   8       23.33       70.53     26.88 o 
  -3 -14   8       25.57       45.05     23.21 o 
  -2 -14   8      165.69      173.20     41.75 o 
  -1 -14   8      194.45      210.17     42.48 o 
   0 -14   8        8.58       16.31     18.19 o 
   1 -14   8        2.63       -5.48     17.98 o 
   2 -14   8        0.53      -12.22     12.22 o 
   3 -14   8       13.34        0.12     16.28 o 
   4 -14   8       40.93       37.26     13.57 o 
   5 -14   8       55.31       68.79     14.07 o 
   6 -14   8        0.23       12.31     11.22 o 
   7 -14   8       10.94       28.05     12.65 o 
   8 -14   8       16.22        7.63     11.21 o 
   9 -14   8       15.18       22.48     17.52 o 
  -4 -13   8       88.90       97.80     32.68 o 
  -3 -13   8        7.90        1.19     15.38 o 
  -2 -13   8        1.16       -2.50     16.51 o 
  -1 -13   8        0.77       13.23     13.43 o 
   0 -13   8        0.37        2.66      7.44 o 
   1 -13   8       13.09       18.19      7.05 o 
   2 -13   8        0.66        0.95      6.49 o 
   3 -13   8       23.87       17.14     10.67 o 
   4 -13   8       36.27       46.59     10.46 o 
   5 -13   8        0.02        5.35      8.71 o 
   6 -13   8       19.88       16.43      7.61 o 
   7 -13   8       44.77       58.24     15.08 o 
   8 -13   8      137.46      172.49     24.71 o 
   9 -13   8        8.46       12.38     10.66 o 
  10 -13   8        0.94      -13.32     14.46 o 
  11 -13   8        3.78        0.07      9.97 o 
  -5 -12   8        0.89      -10.37     16.64 o 
  -4 -12   8        6.62       12.40     14.61 o 
  -3 -12   8        4.57       -6.85     14.64 o 
  -2 -12   8        9.02       16.26     11.83 o 
  -1 -12   8       13.65       19.43     15.54 o 
   0 -12   8        2.81        0.66      7.13 o 
   1 -12   8        2.09       -3.32      6.02 o 
   2 -12   8        0.49       -7.69      7.69 o 
   3 -12   8       13.89        0.28      6.90 o 
   4 -12   8      150.55      136.61     15.66 o 
   5 -12   8      207.66      215.83     21.67 o 
   6 -12   8        3.82        2.27      7.15 o 
   7 -12   8       12.28       -2.36      8.43 o 
   8 -12   8        3.28        4.14      8.33 o 
   9 -12   8        0.80       -2.65      8.43 o 
  10 -12   8        0.40      -18.32     19.21 o 
  11 -12   8        2.89      -18.69     18.69 o 
  12 -12   8        0.17      -16.99     16.99 o 
  -6 -11   8        0.57      -30.12     30.12 o 
  -5 -11   8        0.20        1.88     11.00 o 
  -4 -11   8       11.01        2.54     10.43 o 
  -3 -11   8       70.12       85.01     25.91 o 
  -2 -11   8      107.46      122.67     29.23 o 
  -1 -11   8       25.53       36.18     12.31 o 
   0 -11   8      108.75      105.03     14.64 o 
   1 -11   8       46.00       37.64      9.40 o 
   2 -11   8      207.12      211.17     18.60 o 
   3 -11   8       80.58       80.11     14.40 o 
   4 -11   8       48.66       48.79     10.46 o 
   5 -11   8      320.78      379.45     24.79 o 
   6 -11   8      120.03      139.05     12.27 o 
   7 -11   8       66.65       83.32     14.79 o 
   8 -11   8       26.63       25.58      9.68 o 
   9 -11   8        0.89      -10.00     25.36 o 
  10 -11   8        1.40       -8.97     12.06 o 
  11 -11   8        0.47       -7.13     13.56 o 
  12 -11   8        2.34        9.19     12.83 o 
  13 -11   8        1.77       -1.23     11.06 o 
  -7 -10   8        8.16      -23.88     43.53 o 
  -6 -10   8       35.66       12.61     26.46 o 
  -5 -10   8        2.91        4.80     14.37 o 
  -4 -10   8        8.26        9.26     10.33 o 
  -3 -10   8       85.75       80.47     22.89 o 
  -2 -10   8       44.56       60.39     19.94 o 
  -1 -10   8      120.70      140.53     20.28 o 
   0 -10   8      377.23      354.96     23.52 o 
   1 -10   8       33.58       21.33      7.66 o 
   2 -10   8     1061.88     1098.44     39.66 o 
   3 -10   8      239.59      197.81     13.27 o 
   4 -10   8       54.64       38.71      5.25 o 
   5 -10   8      107.88      102.51      8.09 o 
   6 -10   8       70.46       65.95      8.55 o 
   7 -10   8       99.43       88.29     14.76 o 
   8 -10   8        3.29       -6.47      6.47 o 
   9 -10   8       14.01        6.00      4.79 o 
  10 -10   8        5.18        2.23     10.62 o 
  11 -10   8       12.20        7.39      7.07 o 
  12 -10   8       27.21       31.15     11.13 o 
  13 -10   8        3.27        2.52      8.15 o 
  14 -10   8        0.01       19.41     17.52 o 
  -8  -9   8        0.03        0.95     11.41 o 
  -7  -9   8        0.11       -8.81     11.54 o 
  -6  -9   8        0.02       -7.27     10.34 o 
  -5  -9   8       59.44       57.58     19.81 o 
  -4  -9   8      100.04      113.57     26.55 o 
  -3  -9   8      149.93      170.66     21.88 o 
  -2  -9   8       40.69       56.70     22.19 o 
  -1  -9   8      547.51      520.85     33.76 o 
   0  -9   8       86.37       65.61      8.77 o 
   1  -9   8      349.54      350.34     21.17 o 
   2  -9   8      454.58      400.97     13.87 o 
   3  -9   8      424.79      368.92     14.36 o 
   4  -9   8       15.91       19.89      4.10 o 
   5  -9   8       39.03       36.07      4.69 o 
   6  -9   8        9.24        3.07      8.81 o 
   7  -9   8       10.51        4.23      5.56 o 
   8  -9   8        1.44       -5.04      7.00 o 
   9  -9   8       15.10        7.27      7.59 o 
  10  -9   8       15.37        2.71      6.87 o 
  11  -9   8        0.40       -5.21     14.38 o 
  12  -9   8        0.15        1.18     12.04 o 
  13  -9   8        1.66       17.76     17.96 o 
  14  -9   8        0.81       -7.80     13.02 o 
  -9  -8   8        0.39       39.08     22.59 o 
  -8  -8   8        0.10       26.33     18.83 o 
  -7  -8   8        0.89      -20.23     20.23 o 
  -6  -8   8       13.31      -18.65     21.18 o 
  -5  -8   8       49.04       25.36     11.53 o 
  -4  -8   8      251.41      251.16     25.91 o 
  -3  -8   8       78.70       76.09      8.68 o 
  -2  -8   8      446.42      458.32     17.58 o 
  -1  -8   8      343.04      327.43     25.16 o 
   0  -8   8      344.53      326.62     19.97 o 
   1  -8   8       65.30       65.93      5.52 o 
   2  -8   8       52.20       49.41      5.03 o 
   3  -8   8        9.49        5.14      2.11 o 
   4  -8   8       11.16       11.01      4.71 o 
   5  -8   8      320.13      338.17     24.21 o 
   6  -8   8      385.75      388.50     39.19 o 
   7  -8   8      185.36      150.50     16.82 o 
   8  -8   8       96.15       85.42     13.63 o 
   9  -8   8      109.92       77.53     14.15 o 
  10  -8   8        2.26       -9.65      9.65 o 
  11  -8   8        1.83       -7.42      7.42 o 
  12  -8   8       18.80       26.67     10.88 o 
  13  -8   8       22.58       21.88     17.65 o 
  14  -8   8        0.06        2.28     13.75 o 
  -9  -7   8        0.13       32.44     23.42 o 
  -8  -7   8       18.84       25.23     19.40 o 
  -7  -7   8       51.57       22.02     15.03 o 
  -6  -7   8        2.16      -11.22     18.73 o 
  -5  -7   8      199.14      238.55     25.96 o 
  -4  -7   8       43.92       45.70      9.31 o 
  -3  -7   8      303.34      312.88     20.02 o 
  -2  -7   8     1678.06     1581.86     35.08 o 
  -1  -7   8     2811.44     2787.46    112.44 o 
   0  -7   8       23.60       15.16      3.17 o 
   1  -7   8      536.65      447.78     18.44 o 
   2  -7   8      779.43      767.80     16.06 o 
   3  -7   8      802.92      771.73     17.54 o 
   4  -7   8      155.14      170.01     11.53 o 
   5  -7   8       51.80       47.16      9.71 o 
   6  -7   8        8.89       -1.70      6.25 o 
   7  -7   8        1.48       -7.66      7.66 o 
   8  -7   8       58.64       54.06     13.69 o 
   9  -7   8      178.97      149.66     18.77 o 
  10  -7   8       26.88       16.04      6.68 o 
  11  -7   8        0.09        6.48      7.27 o 
  12  -7   8        3.33       40.54     21.56 o 
  13  -7   8        7.04        6.90     16.18 o 
 -10  -6   8       15.06       31.98     73.45 o 
  -9  -6   8        3.00       34.65     26.73 o 
  -8  -6   8       89.76      101.10     17.73 o 
  -7  -6   8       41.78       20.98      8.55 o 
  -6  -6   8      316.07      297.35     24.96 o 
  -5  -6   8     1509.81     1523.67     48.89 o 
  -4  -6   8     1713.64     1782.49     49.80 o 
  -3  -6   8       77.58       71.75      6.92 o 
  -2  -6   8      249.62      250.83     12.06 o 
  -1  -6   8      309.60      268.12      9.67 o 
   0  -6   8      274.52      259.91      8.17 o 
   1  -6   8     2267.17     2251.31     27.31 o 
   2  -6   8      780.71      759.63     16.43 o 
   3  -6   8      585.19      535.38     14.61 o 
   4  -6   8     2912.00     2838.60     42.73 o 
   5  -6   8      989.36      909.81     26.67 o 
   6  -6   8      399.44      409.21     25.65 o 
   7  -6   8       15.85        4.07      6.02 o 
   8  -6   8        7.88        3.25      6.33 o 
   9  -6   8       16.84       22.36      8.12 o 
  10  -6   8       57.10       69.41     13.13 o 
  11  -6   8       48.06       91.93     28.57 o 
  12  -6   8        0.08       19.12     17.32 o 
  13  -6   8        4.63        8.08     14.55 o 
 -12  -5   8        2.46        6.39     15.39 o 
 -11  -5   8       26.67       56.11     23.04 o 
 -10  -5   8        1.47       13.28     12.70 o 
  -9  -5   8       65.85       92.83     35.88 o 
  -8  -5   8      376.44      371.05     32.97 o 
  -7  -5   8       99.03      116.13     17.89 o 
  -6  -5   8       79.45       59.34     26.25 o 
  -5  -5   8      144.84      127.70     15.08 o 
  -4  -5   8     1082.57     1037.13     36.62 o 
  -3  -5   8      540.23      508.05     23.89 o 
  -2  -5   8      705.86      685.92     18.84 o 
  -1  -5   8       67.07       68.95      5.44 o 
   0  -5   8      883.03      870.83     19.19 o 
   1  -5   8      131.68       84.47      6.24 o 
   2  -5   8        4.20        3.90      2.53 o 
   3  -5   8        4.71        6.91      3.25 o 
   4  -5   8     3139.67     3071.31     40.42 o 
   5  -5   8      233.69      211.68     13.78 o 
   6  -5   8      951.11      945.27     37.54 o 
   7  -5   8     1051.80     1029.74     49.35 o 
   8  -5   8      192.44      188.71     19.48 o 
   9  -5   8       21.64       17.47      7.57 o 
  10  -5   8        7.53        3.82      6.69 o 
  11  -5   8       15.99       27.95     18.70 o 
  12  -5   8        8.15      -10.50     17.44 o 
  13  -5   8        8.83      -11.78     17.43 o 
 -12  -4   8        1.08       25.43     19.53 o 
 -11  -4   8       31.31       45.81     22.33 o 
 -10  -4   8       40.98       50.00     20.83 o 
  -9  -4   8        1.93       19.00     45.66 o 
  -8  -4   8       42.82       51.16     14.65 o 
  -7  -4   8      742.41      731.86     41.71 o 
  -6  -4   8      367.56      410.07     21.75 o 
  -5  -4   8       60.45       32.53      6.60 o 
  -4  -4   8        8.76       -1.37      8.17 o 
  -3  -4   8      320.86      349.62     19.71 o 
  -2  -4   8        1.54        5.32      2.95 o 
  -1  -4   8      206.43      219.84     11.42 o 
   0  -4   8       15.16       14.93      4.93 o 
   1  -4   8     1728.15     1982.77     29.94 o 
   2  -4   8       13.94       31.81      7.43 o 
   3  -4   8     6004.89     5742.27     80.64 o 
   4  -4   8      297.99      314.03     16.28 o 
   5  -4   8      880.87      885.54     50.02 o 
   6  -4   8      842.91      826.95     37.01 o 
   7  -4   8      923.61      851.09     59.23 o 
   8  -4   8       33.42       25.73     10.92 o 
   9  -4   8       71.07       90.03     13.60 o 
  10  -4   8       46.28       30.73     19.57 o 
  11  -4   8        0.52        5.11     17.97 o 
  12  -4   8        1.08        6.43     14.25 o 
  13  -4   8        0.94       -1.71     10.44 o 
 -12  -3   8        2.71       35.24     21.40 o 
 -11  -3   8       21.80       23.71     19.13 o 
 -10  -3   8       71.05       60.18     21.65 o 
  -9  -3   8       11.80       19.54     13.73 o 
  -8  -3   8        2.42       24.51     15.09 o 
  -7  -3   8       10.56       24.40     11.54 o 
  -6  -3   8        5.51        5.35      6.96 o 
  -5  -3   8      260.23      246.04     15.22 o 
  -4  -3   8      654.66      645.78     23.07 o 
  -3  -3   8     2931.71     2769.32     57.96 o 
  -2  -3   8     1426.88     1634.67     33.56 o 
  -1  -3   8      206.84      179.62     13.58 o 
   0  -3   8     2557.83     2646.87     51.43 o 
   1  -3   8     3284.83     3390.90     83.69 o 
   2  -3   8     2941.06     3057.18     55.40 o 
   3  -3   8     2142.81     2085.96     46.37 o 
   4  -3   8      383.61      354.18     20.32 o 
   5  -3   8        1.26       11.88      8.60 o 
   6  -3   8       98.66      124.22     13.79 o 
   7  -3   8        0.92       -0.13      5.65 o 
   8  -3   8      197.60      177.73     19.53 o 
   9  -3   8       35.99       27.17     15.67 o 
  10  -3   8       15.34       31.63     19.72 o 
  11  -3   8       30.06       46.95     20.03 o 
  12  -3   8        9.61       22.21     13.99 o 
  13  -3   8       15.31       30.52     16.12 o 
 -13  -2   8        6.14        9.17     16.15 o 
 -12  -2   8        4.63       32.35     20.95 o 
 -11  -2   8        0.43       14.82     15.87 o 
 -10  -2   8        0.02        9.85     14.52 o 
  -9  -2   8        5.54       23.87     17.51 o 
  -8  -2   8       52.00       81.19     21.84 o 
  -7  -2   8       36.21       69.82     38.26 o 
  -6  -2   8      336.37      353.34     18.05 o 
  -5  -2   8     2360.92     2275.09     43.70 o 
  -4  -2   8     3139.87     3210.57     66.76 o 
  -3  -2   8     4872.90     5138.45     64.43 o 
  -2  -2   8     3300.80     3871.25     66.05 o 
  -1  -2   8    11601.25    12356.68    113.97 o 
   0  -2   8     2489.80     2380.95     36.77 o 
   1  -2   8      459.27      398.61     30.34 o 
   2  -2   8      160.50      197.42     21.70 o 
   3  -2   8     1100.58     1081.00     25.83 o 
   4  -2   8     4396.03     4242.66     87.61 o 
   5  -2   8     1204.34     1133.02     34.26 o 
   6  -2   8     1140.21     1132.07     35.95 o 
   7  -2   8      321.15      354.16     42.15 o 
   8  -2   8      596.92      570.40     34.63 o 
   9  -2   8      138.47      155.53     22.90 o 
  10  -2   8       63.36       53.83     16.25 o 
  11  -2   8       28.48       56.77     17.36 o 
  12  -2   8        9.46        6.88     14.23 o 
  13  -2   8        0.25       13.45     17.77 o 
 -13  -1   8        0.85        7.19     11.78 o 
 -12  -1   8        3.59        5.84     15.54 o 
 -11  -1   8       19.23       33.62     21.70 o 
 -10  -1   8        4.84       11.22     16.50 o 
  -9  -1   8      164.48      201.69     33.63 o 
  -8  -1   8      661.60      667.00     56.46 o 
  -7  -1   8      192.28      182.93     29.97 o 
  -6  -1   8       47.62       45.64      7.09 o 
  -5  -1   8     2604.74     2731.61     65.62 o 
  -4  -1   8      893.17      930.13     29.34 o 
  -3  -1   8      423.80      505.57     22.83 o 
  -2  -1   8      532.79      515.28     18.62 o 
  -1  -1   8      393.46      463.79     15.23 o 
   0  -1   8     3677.82     3836.79     99.09 o 
   1  -1   8    16958.17    16804.66    131.78 o 
   2  -1   8     7747.63     7891.81     59.41 o 
   3  -1   8     1612.16     1767.11     29.32 o 
   4  -1   8     1001.55     1122.70     20.58 o 
   5  -1   8       97.57       99.13     19.49 o 
   6  -1   8        1.51       -0.65      2.50 o 
   7  -1   8      106.10       92.24     13.18 o 
   8  -1   8      100.20      101.68     23.80 o 
   9  -1   8        1.29        0.13      9.58 o 
  10  -1   8       52.73       63.93     23.32 o 
  11  -1   8       92.41      174.71     38.58 o 
  12  -1   8       42.82       49.96     25.57 o 
 -13   0   8        0.84        5.77     15.52 o 
 -12   0   8       28.22       44.98     24.01 o 
 -11   0   8       91.80      105.16     30.22 o 
 -10   0   8        2.19        4.63     16.09 o 
  -9   0   8      109.71       87.90     24.24 o 
  -8   0   8      917.33     1021.32     69.61 o 
  -7   0   8      824.56      699.21     40.50 o 
  -6   0   8      748.78      756.13     31.74 o 
  -5   0   8        2.83        6.08      9.82 o 
  -4   0   8     1599.19     1825.88     49.43 o 
  -3   0   8     6262.13     6641.92     72.41 o 
  -2   0   8     5433.95     5403.56     77.02 o 
  -1   0   8     1090.21     1183.42     34.53 o 
   0   0   8      198.76      194.21     10.66 o 
   1   0   8     1885.04     1766.23     36.91 o 
   2   0   8       18.77       28.62      6.67 o 
   3   0   8      341.81      295.73     11.91 o 
   4   0   8      274.57      219.93     12.06 o 
   5   0   8        4.96        5.03      4.45 o 
   6   0   8      344.03      321.10     24.21 o 
   7   0   8       37.36       35.44     17.40 o 
   8   0   8       45.28       45.82     18.16 o 
   9   0   8      163.02      176.73     33.76 o 
  10   0   8       94.11      119.50     31.09 o 
  11   0   8        0.09       19.52     17.85 o 
  12   0   8        7.84       29.68     18.90 o 
 -13   1   8        1.66       16.46     21.85 o 
 -12   1   8        2.16       -4.12     13.74 o 
 -11   1   8       87.37       84.88     23.63 o 
 -10   1   8      244.47      232.59     39.56 o 
  -9   1   8      324.55      309.24     42.93 o 
  -8   1   8        2.07       16.20     17.02 o 
  -7   1   8      365.23      256.57     48.90 o 
  -6   1   8      810.11      913.84     58.54 o 
  -5   1   8      360.68      375.25     37.60 o 
  -4   1   8      588.53      683.85     29.92 o 
  -3   1   8      699.12      751.04     29.63 o 
  -2   1   8     2094.25     2070.05     42.83 o 
  -1   1   8     5238.88     5329.22    171.85 o 
   0   1   8     2982.77     2856.30     56.53 o 
   1   1   8      453.86      359.00     20.27 o 
   2   1   8       70.43       41.44      7.60 o 
   3   1   8      619.98      602.79     26.21 o 
   4   1   8       98.48       81.97     11.44 o 
   5   1   8       10.36        6.48      4.58 o 
   6   1   8      200.89      201.04     19.75 o 
   7   1   8      146.47      152.23     23.00 o 
   8   1   8       86.50      107.92     17.50 o 
   9   1   8      159.97      154.74     23.13 o 
  10   1   8       69.35       39.21     10.81 o 
  11   1   8        9.75        4.15     16.75 o 
  12   1   8        3.29       -0.11     10.00 o 
 -13   2   8       29.89       23.18     15.66 o 
 -12   2   8        2.56       10.42     15.49 o 
 -11   2   8       44.60       61.77     23.30 o 
 -10   2   8       38.21       58.50     22.94 o 
  -9   2   8       53.84       67.84     22.65 o 
  -8   2   8       11.18        6.10     10.64 o 
  -7   2   8      236.62      228.89     31.54 o 
  -6   2   8      404.34      446.37     42.34 o 
  -5   2   8      512.19      546.49     27.60 o 
  -4   2   8     2565.78     2682.48     56.78 o 
  -3   2   8      324.34      298.33     18.53 o 
  -2   2   8     1301.50     1525.82     46.77 o 
  -1   2   8      506.89      535.02     26.50 o 
   0   2   8      777.37      782.50     32.26 o 
   1   2   8     1625.84     1927.02     50.32 o 
   2   2   8      403.38      386.20     34.22 o 
   3   2   8     1192.08     1198.25     42.64 o 
   4   2   8      318.75      321.43     23.33 o 
   5   2   8        2.13       -5.13      5.84 o 
   6   2   8      560.23      527.35     34.07 o 
   7   2   8      134.84      110.47     21.13 o 
   8   2   8       54.89       64.29     13.89 o 
   9   2   8      142.55      164.75     23.17 o 
  10   2   8        0.18       -5.25      9.90 o 
  11   2   8        9.12        2.62      7.89 o 
  12   2   8        9.54       -7.54     16.22 o 
 -13   3   8        0.53        0.97     12.62 o 
 -12   3   8       18.75       24.92     18.81 o 
 -11   3   8        9.52       24.62     17.47 o 
 -10   3   8       54.84       46.03     22.16 o 
  -9   3   8        5.82       14.98     15.33 o 
  -8   3   8      148.23      134.26     28.19 o 
  -7   3   8      108.34       68.35     17.88 o 
  -6   3   8       43.83       26.92     12.68 o 
  -5   3   8       47.24       51.62      9.06 o 
  -4   3   8       75.59       91.74     10.56 o 
  -3   3   8      143.93      153.21     11.36 o 
  -2   3   8       70.18       98.96     13.09 o 
  -1   3   8     2242.12     2233.84     77.35 o 
   0   3   8      663.80      598.41     29.80 o 
   1   3   8      992.32     1099.92     41.04 o 
   2   3   8     1472.53     1383.60     29.58 o 
   3   3   8      406.81      478.81     19.31 o 
   4   3   8      170.45      180.79     19.37 o 
   5   3   8      504.60      512.23     39.85 o 
   6   3   8      560.36      573.09     36.78 o 
   7   3   8       32.35       35.78     10.78 o 
   8   3   8       25.19       15.42      9.60 o 
   9   3   8        3.28        5.04      8.15 o 
  10   3   8        8.60       -4.92      9.93 o 
  11   3   8       11.67       28.08     13.51 o 
 -13   4   8        1.28        2.14     11.61 o 
 -12   4   8        2.26        9.13     17.07 o 
 -11   4   8        0.03       14.50     16.09 o 
 -10   4   8        0.37       -5.85     11.08 o 
  -9   4   8       27.25       14.50     12.15 o 
  -8   4   8      229.96      270.36     38.29 o 
  -7   4   8      126.96      113.30     23.35 o 
  -6   4   8       46.80       54.81     15.52 o 
  -5   4   8      116.02      132.67     13.04 o 
  -4   4   8      756.49      663.67     27.05 o 
  -3   4   8     1778.02     1852.43     56.77 o 
  -2   4   8     4737.53     5011.95     91.02 o 
  -1   4   8     3112.94     3079.96     72.37 o 
   0   4   8        0.53        4.25      5.05 o 
   1   4   8      624.84      593.57     31.64 o 
   2   4   8     1024.06      937.60     29.96 o 
   3   4   8        4.21        4.78      3.66 o 
   4   4   8       71.73       83.81     12.89 o 
   5   4   8        0.26       -2.98      7.48 o 
   6   4   8       12.58        9.49      8.66 o 
   7   4   8       32.77       36.85     11.55 o 
   8   4   8      210.83      208.48     26.22 o 
   9   4   8       69.89       80.29     18.84 o 
  10   4   8       10.16        2.01      7.61 o 
 -13   5   8       10.42        9.00     14.71 o 
 -12   5   8       19.14        0.85     12.52 o 
 -11   5   8       17.77       23.76     19.16 o 
 -10   5   8        2.19       -4.43     11.20 o 
  -9   5   8       18.50       45.23     19.66 o 
  -8   5   8      204.22      197.00     33.76 o 
  -7   5   8       25.00       31.70     13.54 o 
  -6   5   8      280.29      241.93     32.13 o 
  -5   5   8     1695.62     1677.89     79.01 o 
  -4   5   8      155.52      163.77     13.72 o 
  -3   5   8      258.06      266.11     22.48 o 
  -2   5   8      736.82      768.96     37.82 o 
  -1   5   8      908.48      921.19     41.25 o 
   0   5   8      279.55      274.92     22.86 o 
   1   5   8        4.06        5.09      6.68 o 
   2   5   8       30.74       28.26      4.87 o 
   3   5   8       46.57       26.04      5.74 o 
   4   5   8        7.62       12.13      6.19 o 
   5   5   8      295.97      360.67     30.92 o 
   6   5   8       39.74       27.49     10.55 o 
   7   5   8      137.35      145.99     21.62 o 
   8   5   8        5.39        9.91      9.81 o 
   9   5   8       18.62       41.18     15.51 o 
  10   5   8       18.32       16.13     17.74 o 
 -13   6   8        1.96       14.43     17.48 o 
 -12   6   8       15.47       41.03     25.74 o 
 -11   6   8       12.25       24.80     17.82 o 
 -10   6   8        9.67       37.40     19.89 o 
  -9   6   8      164.62      177.86     34.98 o 
  -8   6   8      167.94      164.83     31.07 o 
  -7   6   8       11.46       14.25     12.36 o 
  -6   6   8      153.48      124.87     25.53 o 
  -5   6   8      136.99      149.23     11.25 o 
  -4   6   8      549.43      572.05     24.48 o 
  -3   6   8     2497.53     2565.88     72.81 o 
  -2   6   8      160.26      161.17     18.13 o 
  -1   6   8      304.74      330.87     29.43 o 
   0   6   8        0.03       -1.82     13.40 o 
   1   6   8        8.99        6.43      4.23 o 
   2   6   8      103.35      106.82      9.73 o 
   3   6   8       63.16       48.23      9.41 o 
   4   6   8      149.09      149.89     19.95 o 
   5   6   8        7.01        9.27      7.63 o 
   6   6   8      115.28      122.91     20.66 o 
   7   6   8       58.51       43.24     13.66 o 
   8   6   8        0.45       -3.32     11.26 o 
   9   6   8        5.16       19.27     17.30 o 
 -13   7   8        1.35       16.28     19.88 o 
 -12   7   8        5.49       34.15     23.37 o 
 -11   7   8        7.84        7.21     14.31 o 
 -10   7   8        0.65        7.35     12.48 o 
  -9   7   8        2.64        4.00     11.15 o 
  -8   7   8      103.10       57.48     17.12 o 
  -7   7   8      209.65      193.03     32.92 o 
  -6   7   8      119.78      126.23     25.76 o 
  -5   7   8      195.94      186.43     22.36 o 
  -4   7   8      717.05      700.41     29.64 o 
  -3   7   8      578.22      556.03     36.04 o 
  -2   7   8      563.93      523.30     34.49 o 
  -1   7   8       10.43        3.76     10.29 o 
   0   7   8      729.64      721.16     29.03 o 
   1   7   8      733.90      700.36     27.93 o 
   2   7   8       23.83       31.96     10.21 o 
   3   7   8        0.12        3.68      8.30 o 
   4   7   8        1.71       -1.82     20.55 o 
   5   7   8        0.54       -7.67     15.67 o 
   6   7   8        5.63      -21.16     21.16 o 
   7   7   8       26.61       47.96     22.65 o 
   8   7   8        1.69        8.94     13.63 o 
 -13   8   8        5.50       22.35     20.22 o 
 -12   8   8        0.54        3.12     13.31 o 
 -11   8   8       12.74       -7.56     14.82 o 
 -10   8   8        7.06       -9.19     12.79 o 
  -9   8   8        0.12        1.20     11.31 o 
  -8   8   8       53.24       58.24     21.88 o 
  -7   8   8        6.89       11.70      9.56 o 
  -6   8   8      226.16      204.13     24.50 o 
  -5   8   8       13.89       16.14     10.62 o 
  -4   8   8       41.41       44.49     10.82 o 
  -3   8   8      566.82      516.90     54.68 o 
  -2   8   8      725.89      707.92     48.42 o 
  -1   8   8      240.91      246.72     18.43 o 
   0   8   8      314.66      288.06     19.50 o 
   1   8   8        6.67       18.97     10.19 o 
   2   8   8       82.07       64.81     14.84 o 
   3   8   8       80.64       87.19     16.56 o 
   4   8   8        9.09        9.33     11.75 o 
   5   8   8        4.63      -19.83     19.83 o 
   6   8   8        4.55      -14.33     18.96 o 
   7   8   8        2.49       -6.18     15.31 o 
 -13   9   8        0.05       -1.57     13.81 o 
 -12   9   8        0.05        0.55     13.20 o 
 -11   9   8        0.54      -20.21     20.21 o 
 -10   9   8       20.25       19.93     14.09 o 
  -9   9   8       51.57       62.60     22.88 o 
  -8   9   8       24.64       30.36     17.23 o 
  -7   9   8        6.37       23.71     15.78 o 
  -6   9   8      192.86      199.04     24.39 o 
  -5   9   8      385.10      389.63     32.76 o 
  -4   9   8      405.67      390.83     33.13 o 
  -3   9   8       24.32       28.52     12.10 o 
  -2   9   8       70.78       64.26     11.06 o 
  -1   9   8      119.18      134.68     14.45 o 
   0   9   8       65.89       59.28     13.05 o 
   1   9   8       18.95       20.47     16.07 o 
   2   9   8        0.22        0.13     10.73 o 
   3   9   8        1.11        0.12     12.71 o 
   4   9   8       41.62       18.15     15.83 o 
   5   9   8       29.79       18.38     13.28 o 
 -12  10   8        4.20        9.97     14.67 o 
 -11  10   8       26.68       52.88     22.05 o 
 -10  10   8       17.20       55.42     23.88 o 
  -9  10   8       47.50       52.67     19.27 o 
  -8  10   8      192.75      167.18     32.21 o 
  -7  10   8      195.33      212.26     36.95 o 
  -6  10   8       62.37       70.13     17.50 o 
  -5  10   8      273.20      239.88     49.74 o 
  -4  10   8      122.67      129.44     15.56 o 
  -3  10   8      194.52      196.68     23.68 o 
  -2  10   8      201.03      197.56     33.08 o 
  -1  10   8      145.82      110.27     28.70 o 
   0  10   8        0.33      -17.04     22.74 o 
   1  10   8       30.17       26.58     18.55 o 
   2  10   8       49.37       54.23     24.56 o 
   3  10   8       98.35      115.84     32.51 o 
   4  10   8       10.59        2.33     12.13 o 
 -12  11   8       16.81       32.28     19.15 o 
 -11  11   8       22.61       32.79     21.08 o 
 -10  11   8        6.15       15.30     13.40 o 
  -9  11   8       33.95        7.82     12.99 o 
  -8  11   8       16.00       -3.57     13.16 o 
  -7  11   8       23.36       14.81      9.39 o 
  -6  11   8       37.78       71.19     19.93 o 
  -5  11   8      116.96      137.07     22.85 o 
  -4  11   8       72.48       86.98     18.01 o 
  -3  11   8        7.75       12.13      8.63 o 
  -2  11   8        0.21       -1.10     17.88 o 
  -1  11   8       71.82       44.32     19.42 o 
   0  11   8        0.66      -26.72     26.72 o 
   1  11   8       45.81       27.36     22.19 o 
   2  11   8       39.76       43.69     22.32 o 
  -9  12   8        1.54       19.75     19.67 o 
  -8  12   8        3.33       22.90     19.00 o 
  -7  12   8        0.48       19.18     12.47 o 
  -6  12   8        0.02        3.47     11.81 o 
  -5  12   8        9.05        4.65      8.38 o 
  -4  12   8        5.78       15.22     10.28 o 
  -3  12   8       77.52       65.46     30.74 o 
  -2  12   8       77.12       75.18     27.71 o 
  -1  12   8       12.55        0.97     22.44 o 
   0  12   8       26.42       24.57     13.15 o 
  -8  13   8       25.13       26.10     18.23 o 
  -7  13   8        3.82        5.46     10.67 o 
  -6  13   8      114.81      165.80     34.47 o 
  -5  13   8      147.12      139.62     31.32 o 
  -6  14   8       39.32       23.91     14.08 o 
   8 -16   9       27.44      107.91     31.86 o 
  -1 -15   9       22.84       33.86     20.90 o 
   0 -15   9       12.30        7.99     16.47 o 
   1 -15   9        3.08       18.95     11.02 o 
   2 -15   9        0.69       -8.02      8.02 o 
   3 -15   9       17.06       42.18     20.45 o 
   4 -15   9       52.43       58.38     26.07 o 
   5 -15   9       21.54       23.19     16.64 o 
   6 -15   9        0.89       12.71     20.39 o 
   7 -15   9       24.91       39.94     14.34 o 
   8 -15   9        6.10       58.23     23.44 o 
  -3 -14   9        7.68      -11.44     17.83 o 
  -2 -14   9        0.76       -8.29     16.31 o 
  -1 -14   9       24.35       42.10     18.35 o 
   0 -14   9        7.63      -13.01     13.61 o 
   1 -14   9        5.36        7.87     18.37 o 
   2 -14   9       10.22       10.79      7.05 o 
   3 -14   9       23.14       19.48     16.80 o 
   4 -14   9        2.49        3.50      7.76 o 
   5 -14   9        2.68       17.24      7.95 o 
   6 -14   9       12.47       15.53     10.62 o 
   7 -14   9       17.96       32.77     13.37 o 
   8 -14   9        3.10        7.51      9.62 o 
   9 -14   9       19.33       10.69     12.03 o 
  -4 -13   9       37.30       50.74     26.04 o 
  -3 -13   9        0.21      -22.53     22.53 o 
  -2 -13   9       21.98       -1.16     16.66 o 
  -1 -13   9       20.22       23.22     13.82 o 
   0 -13   9        0.68        2.78     14.16 o 
   1 -13   9        2.33        4.45      6.88 o 
   2 -13   9        1.83        5.02      7.94 o 
   3 -13   9        5.66       -2.17      6.51 o 
   4 -13   9       28.94       13.64      6.11 o 
   5 -13   9        0.38       -1.02      7.02 o 
   6 -13   9       21.02       15.84      9.92 o 
   7 -13   9      147.98      174.73     24.31 o 
   8 -13   9       13.84       29.15     12.97 o 
   9 -13   9        3.45        5.08     18.23 o 
  10 -13   9        0.95      -14.25     14.89 o 
  11 -13   9        3.38       -7.49     13.40 o 
  -5 -12   9        9.06       44.79     27.66 o 
  -4 -12   9        4.40       -1.12     16.19 o 
  -3 -12   9       34.58       35.75     19.39 o 
  -2 -12   9       34.26       47.99     21.30 o 
  -1 -12   9        0.03       -4.06      9.40 o 
   0 -12   9       76.70       83.70     13.40 o 
   1 -12   9        9.92       12.34      6.83 o 
   2 -12   9        7.24       -0.28      7.35 o 
   3 -12   9       31.03       33.57      8.20 o 
   4 -12   9       48.34       54.53     10.58 o 
   5 -12   9       18.48       36.44      9.96 o 
   6 -12   9        4.66       -4.40      8.80 o 
   7 -12   9       25.11       23.76     11.99 o 
   8 -12   9       49.11       32.30      9.24 o 
   9 -12   9       40.60       29.63      8.53 o 
  10 -12   9       39.21       23.67     13.74 o 
  11 -12   9        1.36      -21.31     21.31 o 
  12 -12   9        0.71       11.38     13.30 o 
  -6 -11   9        0.68      -19.93     25.97 o 
  -5 -11   9       30.72       30.55     17.91 o 
  -4 -11   9       89.82      109.11     30.21 o 
  -3 -11   9       93.09      114.37     29.43 o 
  -2 -11   9        0.28       19.91     13.43 o 
  -1 -11   9      395.95      437.69     35.73 o 
   0 -11   9      101.95       95.77     13.70 o 
   1 -11   9      163.02      144.96     16.01 o 
   2 -11   9        2.74        5.04      9.04 o 
   3 -11   9        7.79       -8.24      8.36 o 
   4 -11   9      400.57      403.88     20.01 o 
   5 -11   9      449.12      519.94     28.12 o 
   6 -11   9      191.32      193.12     23.11 o 
   7 -11   9       87.81      100.10     13.41 o 
   8 -11   9        1.31       -2.31     14.45 o 
   9 -11   9        7.23       -3.49     17.02 o 
  10 -11   9        0.24      -11.25     15.32 o 
  11 -11   9        1.84      -12.85     12.85 o 
  12 -11   9        0.03        3.65      8.92 o 
  13 -11   9        0.13        5.32     13.20 o 
  -7 -10   9       10.82        5.68     13.51 o 
  -6 -10   9        1.91       -8.34     36.65 o 
  -5 -10   9       17.27       14.20     14.16 o 
  -4 -10   9       74.87       61.72     20.88 o 
  -3 -10   9       62.31       81.37     17.46 o 
  -2 -10   9      174.68      234.95     25.56 o 
  -1 -10   9      271.73      307.70     27.97 o 
   0 -10   9        0.95       -4.66      7.23 o 
   1 -10   9      254.75      254.88     19.76 o 
   2 -10   9      115.31      118.09     10.81 o 
   3 -10   9        8.11       -0.96      4.36 o 
   4 -10   9       10.98        8.06      3.56 o 
   5 -10   9        0.63        3.93      3.22 o 
   6 -10   9       36.93       45.23      6.54 o 
   7 -10   9       99.95       99.75     12.42 o 
   8 -10   9      117.75      109.06     16.18 o 
   9 -10   9       24.66       19.11      7.87 o 
  10 -10   9        5.71       17.96      7.84 o 
  11 -10   9       18.46       24.58     10.16 o 
  12 -10   9        0.34       13.26      9.65 o 
  13 -10   9        0.51        5.91     13.28 o 
  -8  -9   9        7.72        5.46     10.57 o 
  -7  -9   9        7.30       -3.83     10.21 o 
  -6  -9   9       21.33       13.49     29.17 o 
  -5  -9   9       35.09       45.10     19.58 o 
  -4  -9   9       18.89       33.12     12.08 o 
  -3  -9   9       28.89       36.96     10.47 o 
  -2  -9   9       55.36       77.95     15.68 o 
  -1  -9   9      178.03      171.25     27.02 o 
   0  -9   9        9.24        0.84      6.41 o 
   1  -9   9        5.21        1.91      5.42 o 
   2  -9   9      104.76       99.06      7.16 o 
   3  -9   9      493.89      528.23     17.82 o 
   4  -9   9      766.19      731.59     22.75 o 
   5  -9   9      284.14      274.32     17.11 o 
   6  -9   9      187.98      178.27     19.22 o 
   7  -9   9      163.45      103.46     22.93 o 
   8  -9   9      101.60       69.73     11.87 o 
   9  -9   9       32.87       17.78      7.05 o 
  10  -9   9       33.51       28.15     10.45 o 
  11  -9   9       14.12       17.06     11.67 o 
  12  -9   9       10.32       22.94     10.83 o 
  13  -9   9        0.42       22.97     18.37 o 
  -9  -8   9        0.53       34.71     21.77 o 
  -8  -8   9       20.47       49.22     23.40 o 
  -7  -8   9        0.79      -17.60     17.60 o 
  -6  -8   9       15.64      -24.58     24.58 o 
  -4  -8   9        1.76        5.33     19.30 o 
  -3  -8   9      344.76      354.98     28.69 o 
  -2  -8   9      308.98      253.28     13.74 o 
  -1  -8   9      263.65      227.73     21.90 o 
   0  -8   9      506.09      516.94     21.33 o 
   1  -8   9      835.16      772.95     19.57 o 
   2  -8   9      351.35      345.78     12.13 o 
   3  -8   9      450.32      424.89     13.43 o 
   4  -8   9      268.91      272.11     13.47 o 
   5  -8   9      175.67      148.96     17.33 o 
   6  -8   9        2.41       24.20     10.53 o 
   7  -8   9      216.44      272.32     33.98 o 
   8  -8   9       25.98       25.41     11.90 o 
   9  -8   9       27.57        9.11     10.14 o 
  10  -8   9        4.86        8.72      7.35 o 
  11  -8   9        1.56       -0.64      5.93 o 
  12  -8   9        6.48       43.48     21.80 o 
  13  -8   9       24.07       36.48     24.75 o 
  -9  -7   9        0.10       30.26     21.30 o 
  -8  -7   9        3.39        1.81     14.18 o 
  -7  -7   9        2.57       -0.47     22.39 o 
  -6  -7   9      181.13      164.62     53.79 o 
  -5  -7   9      443.63      447.79     27.69 o 
  -4  -7   9      758.95      708.63     32.59 o 
  -3  -7   9       26.17       13.67      8.43 o 
  -2  -7   9       43.25       43.81      4.79 o 
  -1  -7   9      846.85      784.95     17.02 o 
   0  -7   9     1207.47     1256.18     26.42 o 
   1  -7   9      347.08      352.83     11.74 o 
   2  -7   9        0.28        1.84      2.42 o 
   3  -7   9      572.97      585.41     18.26 o 
   4  -7   9     2030.18     1906.35     60.30 o 
   5  -7   9     1332.52     1328.27     47.18 o 
   6  -7   9      566.81      506.12     30.95 o 
   7  -7   9       18.51        6.73      9.34 o 
   8  -7   9        0.90       -1.01      5.50 o 
   9  -7   9      174.40      202.06     22.48 o 
  10  -7   9      117.20      126.86     18.67 o 
  11  -7   9       45.56       44.35     12.60 o 
  12  -7   9        0.01       18.78     16.57 o 
  13  -7   9        1.68        7.18     15.98 o 
 -10  -6   9        0.14       38.29     50.41 o 
  -9  -6   9       22.05       56.32     33.70 o 
  -8  -6   9       95.76       89.10     17.12 o 
  -7  -6   9      312.61      270.24     33.50 o 
  -6  -6   9       54.83       11.95     22.88 o 
  -5  -6   9      297.68      307.30     25.40 o 
  -4  -6   9     1080.11     1040.02     38.86 o 
  -3  -6   9      342.21      336.36     20.62 o 
  -2  -6   9      133.84      126.36      9.26 o 
  -1  -6   9       77.19       80.03      5.42 o 
   0  -6   9      129.95      124.14      6.61 o 
   1  -6   9     2159.74     2059.59     34.52 o 
   2  -6   9     2409.38     2400.72     30.85 o 
   3  -6   9     3383.22     2990.85     43.73 o 
   4  -6   9        7.79        9.30     11.03 o 
   5  -6   9      354.49      363.74     31.07 o 
   6  -6   9     1135.53     1218.75     45.94 o 
   7  -6   9      261.23      273.52     23.26 o 
   8  -6   9       75.39       84.62     14.10 o 
   9  -6   9        0.04       -6.61      6.61 o 
  10  -6   9       57.08       84.64     15.70 o 
  11  -6   9       85.82      102.78     30.48 o 
  12  -6   9       75.52      120.88     32.38 o 
  13  -6   9       19.72       43.66     24.85 o 
 -12  -5   9        4.17       15.78     17.32 o 
 -11  -5   9       49.99       29.56     17.91 o 
 -10  -5   9       69.10       87.68     26.21 o 
  -9  -5   9       20.55       62.10     49.67 o 
  -8  -5   9      297.75      366.02     32.21 o 
  -7  -5   9      738.57      773.88     43.91 o 
  -6  -5   9      194.30      182.41     16.96 o 
  -5  -5   9      119.81      112.16     11.33 o 
  -4  -5   9       93.08       85.51     10.29 o 
  -3  -5   9      356.24      352.74     20.72 o 
  -2  -5   9     2345.91     2408.16     64.99 o 
  -1  -5   9     2909.81     3016.38     44.09 o 
   0  -5   9      148.12      139.04      9.53 o 
   1  -5   9     1026.54     1061.34     21.88 o 
   2  -5   9     4211.01     3941.16     94.93 o 
   3  -5   9     1768.27     1883.74     49.70 o 
   4  -5   9     1431.94     1393.27     43.81 o 
   5  -5   9     1645.37     1618.33     71.44 o 
   6  -5   9        7.56       29.86      9.92 o 
   7  -5   9      362.76      415.02     27.83 o 
   8  -5   9      256.14      253.51     19.50 o 
   9  -5   9       74.71       86.93     14.27 o 
  10  -5   9       28.91       25.90     13.02 o 
  11  -5   9       15.25       15.86     13.71 o 
  12  -5   9        6.41       11.22     19.27 o 
  13  -5   9        0.61       -3.01     38.14 o 
 -12  -4   9        5.16       26.08     19.08 o 
 -11  -4   9       44.20       70.87     25.49 o 
 -10  -4   9      103.71      119.53     28.69 o 
  -9  -4   9        2.27       39.63     40.13 o 
  -8  -4   9        0.23        8.74     25.03 o 
  -7  -4   9       88.56      112.18     18.17 o 
  -6  -4   9       61.60       62.28     10.59 o 
  -5  -4   9      846.38      877.94     30.33 o 
  -4  -4   9      715.82      749.05     27.06 o 
  -3  -4   9       14.15       19.13      7.17 o 
  -2  -4   9      242.08      236.37     13.45 o 
  -1  -4   9      778.19      774.45     29.94 o 
   0  -4   9     2506.78     2533.59     90.74 o 
   1  -4   9     2369.45     2002.63     83.14 o 
   2  -4   9     5521.03     5895.70     82.29 o 
   3  -4   9      316.70      321.21     20.16 o 
   4  -4   9      105.65       77.20      6.84 o 
   5  -4   9        4.70        0.49      3.03 o 
   6  -4   9       32.58       37.45      9.25 o 
   7  -4   9      253.20      250.80     21.18 o 
   8  -4   9        3.42       -3.24     24.81 o 
   9  -4   9       51.21       38.66      8.35 o 
  10  -4   9       65.47      103.25     21.32 o 
  11  -4   9       44.82       99.66     21.17 o 
  12  -4   9        2.20        2.45     11.23 o 
  13  -4   9        3.68       -6.71     12.68 o 
 -12  -3   9        3.10        0.52     14.64 o 
 -11  -3   9        4.83       -1.57     12.69 o 
 -10  -3   9       80.20       86.62     26.35 o 
  -9  -3   9       42.60       56.87     21.28 o 
  -8  -3   9      202.77      246.85     27.20 o 
  -7  -3   9       51.66       81.68     15.91 o 
  -6  -3   9      138.12      121.72     11.76 o 
  -5  -3   9      163.20      144.33     11.83 o 
  -4  -3   9       10.85        5.99      6.63 o 
  -3  -3   9     1401.86     1433.68     44.21 o 
  -2  -3   9     1513.14     1581.44     34.97 o 
  -1  -3   9      197.28      250.86     17.21 o 
   0  -3   9      742.81      811.32     43.36 o 
   1  -3   9      595.96      611.93     37.92 o 
   2  -3   9       23.39       27.04     11.52 o 
   3  -3   9      650.88      638.90     27.33 o 
   4  -3   9      844.72      757.35     27.93 o 
   5  -3   9      374.11      357.22     22.20 o 
   6  -3   9       19.32       21.65      7.04 o 
   7  -3   9      304.95      310.21     22.99 o 
   8  -3   9      185.97      201.43     17.56 o 
   9  -3   9       11.16       -2.33     16.05 o 
  10  -3   9      116.27      128.92     33.71 o 
  11  -3   9       47.32       80.98     27.39 o 
  12  -3   9        9.98       28.91     19.13 o 
  13  -3   9        5.75       -1.45     13.45 o 
 -13  -2   9       13.98       39.86     21.08 o 
 -12  -2   9        0.66       -1.45     14.06 o 
 -11  -2   9       14.23       41.40     22.14 o 
 -10  -2   9        1.72      -13.07     13.23 o 
  -9  -2   9       67.04       75.61     23.01 o 
  -8  -2   9       28.99       61.39     20.19 o 
  -7  -2   9       33.79       48.17      9.66 o 
  -6  -2   9       60.97       54.38      8.59 o 
  -5  -2   9      154.79      188.41     34.32 o 
  -4  -2   9       33.19       33.67      7.53 o 
  -3  -2   9      346.95      360.28     15.49 o 
  -2  -2   9      515.17      435.85     18.58 o 
  -1  -2   9     2110.06     2034.60     49.47 o 
   0  -2   9     1149.59     1233.49     28.81 o 
   1  -2   9     5370.24     4656.65    288.07 o 
   2  -2   9      551.52      496.61     19.00 o 
   3  -2   9      609.56      525.17     18.37 o 
   4  -2   9        0.25       -0.69      3.56 o 
   5  -2   9        0.92       -3.93      4.29 o 
   6  -2   9       67.76       48.50      7.78 o 
   7  -2   9      430.34      469.55     23.71 o 
   8  -2   9      201.97      178.86     32.69 o 
   9  -2   9        0.55       -3.21     13.38 o 
  10  -2   9       53.09       22.55     15.99 o 
  11  -2   9       67.65       55.77     26.34 o 
  12  -2   9       22.74       40.44     25.12 o 
 -13  -1   9        0.74       16.04     16.50 o 
 -12  -1   9        5.64       17.61     16.09 o 
 -11  -1   9        9.61        6.56     15.08 o 
 -10  -1   9        0.14       -8.23     10.22 o 
  -9  -1   9       17.11       30.95     18.90 o 
  -8  -1   9      201.74      189.88     32.58 o 
  -7  -1   9      756.32      710.31     27.20 o 
  -6  -1   9       25.49       31.95      6.15 o 
  -5  -1   9      194.78      239.99     27.75 o 
  -4  -1   9      651.07      676.16     25.70 o 
  -3  -1   9      542.68      646.77     25.04 o 
  -2  -1   9     4630.95     4990.82     60.29 o 
  -1  -1   9     4043.81     3965.99     50.11 o 
   0  -1   9     1445.23     1424.01     64.31 o 
   1  -1   9      102.96      104.49      7.19 o 
   2  -1   9     3161.21     3141.05     71.20 o 
   3  -1   9     3730.79     3428.45     42.80 o 
   4  -1   9       15.53       25.27      3.86 o 
   5  -1   9        3.42       -1.58      5.25 o 
   6  -1   9       51.19       44.63      9.15 o 
   7  -1   9       92.56       70.07     19.96 o 
   8  -1   9      351.01      413.49     48.61 o 
   9  -1   9      346.16      312.36     46.13 o 
  10  -1   9       19.13       21.74     16.61 o 
  11  -1   9        6.08        8.26     19.23 o 
  12  -1   9       24.10       13.06     16.42 o 
 -13   0   9        0.10       -8.57     13.15 o 
 -12   0   9       10.17       10.30     14.59 o 
 -11   0   9       66.76       51.56     20.32 o 
 -10   0   9      142.11      164.07     33.19 o 
  -9   0   9        6.05        3.37     10.96 o 
  -8   0   9      197.19      208.09     34.28 o 
  -7   0   9       58.71       52.23      6.35 o 
  -6   0   9       91.69       99.70     19.90 o 
  -5   0   9      306.34      323.98     34.01 o 
  -4   0   9      424.31      400.73     24.12 o 
  -3   0   9       39.12       53.81     10.23 o 
  -2   0   9     1025.87     1089.88     36.54 o 
  -1   0   9     4505.72     4360.42    109.44 o 
   0   0   9     2787.65     2923.71     54.52 o 
   1   0   9        7.76       -0.99      3.33 o 
   2   0   9      872.57      848.44     22.46 o 
   3   0   9     1273.40     1178.36     34.31 o 
   4   0   9      202.37      181.10      9.59 o 
   5   0   9      934.35      941.18     70.58 o 
   6   0   9      576.63      582.91     52.40 o 
   7   0   9      109.10       95.73     15.12 o 
   8   0   9       51.71       38.39      9.78 o 
   9   0   9       16.82       15.39     12.83 o 
  10   0   9       43.56       50.00     14.56 o 
  11   0   9       17.58        0.57     12.22 o 
  12   0   9        2.45       30.30     19.83 o 
 -13   1   9       14.54       15.27     21.20 o 
 -12   1   9        0.31        1.79     14.37 o 
 -11   1   9       40.10       37.45     20.62 o 
 -10   1   9       18.13       26.13     17.51 o 
  -9   1   9       63.29       52.91     21.51 o 
  -8   1   9      134.06      174.21     29.66 o 
  -7   1   9       17.68        7.14     21.45 o 
  -6   1   9       16.43        0.60     10.77 o 
  -5   1   9     1057.21     1203.59     43.01 o 
  -4   1   9      702.56      718.20     31.70 o 
  -3   1   9      951.19      963.94     35.78 o 
  -2   1   9      205.48      168.06     12.94 o 
  -1   1   9     1022.68      897.02     33.56 o 
   0   1   9       69.50       57.30      9.18 o 
   1   1   9       23.90       54.81      8.87 o 
   2   1   9      688.04      706.34     30.20 o 
   3   1   9      215.61      242.69     11.02 o 
   4   1   9       11.81        0.12      4.50 o 
   5   1   9       63.76       63.33     11.43 o 
   6   1   9       33.51       31.05      9.25 o 
   7   1   9      411.51      397.38     30.51 o 
   8   1   9       15.09       24.73      9.91 o 
   9   1   9        0.34        7.02     10.60 o 
  10   1   9        2.12       -1.48      8.69 o 
  11   1   9       26.41       25.82     11.30 o 
  12   1   9       19.18        9.07     15.95 o 
 -13   2   9        7.52      -12.48     18.04 o 
 -12   2   9       11.74        5.09     13.59 o 
 -11   2   9        0.50       35.70     19.75 o 
 -10   2   9       18.06       -9.74     13.51 o 
  -9   2   9        0.27        4.64     12.49 o 
  -8   2   9        0.28       -6.31     13.78 o 
  -7   2   9       34.70        9.03     11.46 o 
  -6   2   9      150.64      142.57     25.43 o 
  -5   2   9       85.52      106.23     12.88 o 
  -4   2   9      108.12      115.60     10.54 o 
  -3   2   9      270.71      274.32     18.55 o 
  -2   2   9      197.06      236.94     13.06 o 
  -1   2   9       18.98       27.01      4.57 o 
   0   2   9      253.92      279.74     20.38 o 
   1   2   9     1608.00     1557.49     47.71 o 
   2   2   9     1223.85     1271.20     43.50 o 
   3   2   9        5.68        4.45      1.99 o 
   4   2   9      177.74      150.80     16.76 o 
   5   2   9       59.41       59.84     11.75 o 
   6   2   9        8.37       17.90      8.89 o 
   7   2   9       14.15        7.32      6.74 o 
   8   2   9      262.33      250.65     39.22 o 
   9   2   9       33.62       37.02     19.10 o 
  10   2   9        2.02        1.58      7.51 o 
  11   2   9       20.98        5.39      8.63 o 
 -13   3   9        3.11       34.90     23.18 o 
 -12   3   9        0.02       16.40     20.25 o 
 -11   3   9        0.19       18.64     17.12 o 
 -10   3   9        7.30        3.72     11.30 o 
  -9   3   9       22.41       20.50     14.08 o 
  -8   3   9       36.22       34.85     17.84 o 
  -7   3   9       55.79       44.46     17.26 o 
  -6   3   9       10.53       -3.71     13.68 o 
  -5   3   9      476.40      469.05     25.82 o 
  -4   3   9      184.10      168.49     15.19 o 
  -3   3   9      758.16      736.16     25.78 o 
  -2   3   9     1985.08     2049.16     58.15 o 
  -1   3   9      894.54      868.03     37.10 o 
   0   3   9        0.25       -7.58      7.58 o 
   1   3   9      110.35      106.96     13.69 o 
   2   3   9      580.74      518.23     17.20 o 
   3   3   9        1.78       -6.09      8.45 o 
   4   3   9      412.51      411.71     29.08 o 
   5   3   9      635.04      654.22     44.58 o 
   6   3   9       15.75        6.86     10.78 o 
   7   3   9        3.04       -2.07      8.09 o 
   8   3   9      183.06      196.51     24.60 o 
   9   3   9       39.63       43.10     23.64 o 
  10   3   9       27.13       11.79     17.13 o 
  11   3   9        4.22       -6.02     10.49 o 
 -13   4   9        0.21       -6.98     12.28 o 
 -12   4   9        0.23        9.33     16.60 o 
 -11   4   9        0.49      -16.26     16.26 o 
 -10   4   9        0.98       -8.72     13.28 o 
  -9   4   9      109.26      106.07     28.17 o 
  -8   4   9      272.32      311.36     41.16 o 
  -7   4   9        2.13      -20.10     20.10 o 
  -6   4   9      187.02      179.54     29.77 o 
  -5   4   9     1147.39     1164.21     79.14 o 
  -4   4   9      774.42      788.86     31.72 o 
  -3   4   9      381.42      422.06     28.56 o 
  -2   4   9       65.90      112.43     14.91 o 
  -1   4   9      602.04      611.75     33.35 o 
   0   4   9     2073.23     2055.81     61.04 o 
   1   4   9      674.83      663.74     39.42 o 
   2   4   9       18.10       10.33      3.91 o 
   3   4   9        6.44       22.15      7.37 o 
   4   4   9      198.80      210.78     17.54 o 
   5   4   9      334.96      356.07     30.08 o 
   6   4   9      477.76      484.56     36.24 o 
   7   4   9      276.36      312.77     31.55 o 
   8   4   9        1.58       24.95     12.11 o 
   9   4   9       35.35       39.11     14.24 o 
  10   4   9        6.48       16.30     14.32 o 
 -13   5   9        0.94       -4.14     15.62 o 
 -12   5   9        3.47       31.38     19.69 o 
 -11   5   9       12.65       17.04     17.92 o 
 -10   5   9        0.33        7.47     13.78 o 
  -9   5   9       18.53        2.27     13.58 o 
  -8   5   9       95.42       72.71     20.05 o 
  -7   5   9      285.96      292.94     37.91 o 
  -6   5   9       97.44       66.03     16.42 o 
  -5   5   9      211.73      215.42     16.66 o 
  -4   5   9     1055.04     1032.90     31.49 o 
  -3   5   9      862.20      920.54     43.35 o 
  -2   5   9      377.28      359.89     26.98 o 
  -1   5   9      236.27      219.37     21.03 o 
   0   5   9      199.85      173.51     18.75 o 
   1   5   9      164.04      164.25     18.89 o 
   2   5   9      498.86      496.97     19.90 o 
   3   5   9      215.56      219.93     30.33 o 
   4   5   9      334.69      315.92     28.02 o 
   5   5   9       69.30       68.71     14.99 o 
   6   5   9       72.02       75.93     15.42 o 
   7   5   9        4.99        5.17      8.65 o 
   8   5   9        0.38        2.03     10.32 o 
   9   5   9        7.81       22.04     17.11 o 
 -13   6   9        0.55       31.46     21.90 o 
 -12   6   9        6.90       -6.09     15.41 o 
 -11   6   9       47.01       31.28     19.14 o 
 -10   6   9       70.69       55.92     20.77 o 
  -9   6   9        2.46       -0.64     15.10 o 
  -8   6   9      151.36      130.67     26.85 o 
  -7   6   9        9.27        4.88     11.94 o 
  -6   6   9        0.78       -7.18     11.89 o 
  -5   6   9        3.52        0.97      5.17 o 
  -4   6   9      312.35      285.90     18.98 o 
  -3   6   9      285.70      288.34     25.85 o 
  -2   6   9        1.45       -2.30      6.74 o 
  -1   6   9       11.02        7.00     11.68 o 
   0   6   9      239.53      248.88     23.67 o 
   1   6   9     1316.94     1213.16     35.39 o 
   2   6   9       87.14       94.02     16.17 o 
   3   6   9       50.95       49.57     12.02 o 
   4   6   9      118.49       96.64     17.04 o 
   5   6   9       16.07       10.67     11.43 o 
   6   6   9       48.63       44.27     12.42 o 
   7   6   9        0.29        2.90      8.67 o 
   8   6   9        8.65       -1.75     11.09 o 
 -13   7   9        8.02       20.51     22.57 o 
 -12   7   9        0.01       -0.94     13.24 o 
 -11   7   9       11.64       -1.81     12.28 o 
 -10   7   9        0.18      -17.62     17.62 o 
  -9   7   9       25.92       28.61     17.67 o 
  -8   7   9        1.96        3.89     10.53 o 
  -7   7   9       56.97       42.60     15.20 o 
  -6   7   9      118.63      117.80     26.76 o 
  -5   7   9        3.99       11.90     11.06 o 
  -4   7   9      129.62      104.65     11.49 o 
  -3   7   9       97.59       86.67     15.47 o 
  -2   7   9     1325.40     1294.74     55.54 o 
  -1   7   9      664.73      623.45     38.63 o 
   0   7   9      167.66      159.70     14.50 o 
   1   7   9      143.97      138.25     19.51 o 
   2   7   9       24.71        7.23      6.63 o 
   3   7   9       16.78        9.66     10.19 o 
   4   7   9        7.59       12.59      7.55 o 
   5   7   9      111.69      143.05     21.73 o 
   6   7   9      174.97      173.03     36.01 o 
   7   7   9        2.40      -22.28     22.28 o 
 -12   8   9        0.12        1.16     13.72 o 
 -11   8   9        0.26       -3.90     13.66 o 
 -10   8   9        0.13        2.16     12.79 o 
  -9   8   9       31.88       27.19     14.71 o 
  -8   8   9      167.34      215.68     38.76 o 
  -7   8   9       71.16       87.85     23.21 o 
  -6   8   9      277.27      309.11     30.77 o 
  -5   8   9     1362.96     1282.91     59.86 o 
  -4   8   9      687.85      638.91     64.77 o 
  -3   8   9       93.31       83.96     17.02 o 
  -2   8   9      220.48      197.19     23.18 o 
  -1   8   9       21.79       14.72      5.64 o 
   0   8   9       10.86       10.14      5.24 o 
   1   8   9      224.03      215.49     24.26 o 
   2   8   9      431.90      535.69     39.30 o 
   3   8   9       55.49       56.02     14.85 o 
   4   8   9      101.47      108.38     30.65 o 
   5   8   9       87.80       81.94     25.69 o 
   6   8   9       45.25       41.92     20.90 o 
 -12   9   9       11.92       36.62     22.60 o 
 -11   9   9       66.36      119.19     32.56 o 
 -10   9   9       27.96       38.76     19.74 o 
  -9   9   9       37.58       43.99     19.10 o 
  -8   9   9      267.89      313.47     46.44 o 
  -7   9   9      294.14      342.22     46.19 o 
  -6   9   9        0.22        4.12     11.35 o 
  -5   9   9      117.23      103.72     18.73 o 
  -4   9   9      136.23      135.75     20.88 o 
  -3   9   9      402.44      406.52     53.33 o 
  -2   9   9      361.97      377.60     25.38 o 
  -1   9   9      340.76      364.10     24.09 o 
   0   9   9       82.71       48.20     29.37 o 
   1   9   9        1.21       15.29     17.37 o 
   2   9   9       26.82       22.87     15.99 o 
   3   9   9      116.73      103.53     29.32 o 
   4   9   9      159.03      185.47     40.86 o 
   5   9   9       20.86       37.76     24.37 o 
 -12  10   9        6.41       19.77     20.01 o 
 -11  10   9       55.38       70.45     27.27 o 
 -10  10   9       67.38       56.81     22.51 o 
  -9  10   9        0.69      -10.23     14.49 o 
  -8  10   9       38.48       19.80     14.81 o 
  -7  10   9      215.08      247.84     40.16 o 
  -6  10   9      327.77      323.50     33.60 o 
  -5  10   9       41.92       40.49     18.50 o 
  -4  10   9       78.88       77.32     12.69 o 
  -3  10   9      162.48      156.18     21.94 o 
  -2  10   9       18.54       11.99      9.16 o 
  -1  10   9       74.59       60.44     22.47 o 
   0  10   9      103.74       86.84     26.95 o 
   1  10   9       45.99       76.17     29.82 o 
   2  10   9        0.02        1.92     15.62 o 
   3  10   9       41.17       40.38     25.61 o 
 -11  11   9       23.02       29.87     20.45 o 
 -10  11   9       46.25       57.22     23.50 o 
  -9  11   9        2.10      -12.00     13.48 o 
  -8  11   9        5.19      -13.00     15.48 o 
  -7  11   9       15.45        8.49     12.04 o 
  -6  11   9       25.42       54.20     17.46 o 
  -5  11   9        1.13       30.49     15.85 o 
  -4  11   9      184.85      193.89     25.44 o 
  -3  11   9      154.53      170.28     24.11 o 
  -2  11   9       44.04       42.73     19.69 o 
  -1  11   9       19.40       -7.05     18.19 o 
   0  11   9        0.34      -24.87     24.87 o 
   1  11   9       31.62       47.26     22.63 o 
  -8  12   9        4.87       24.92     18.46 o 
  -7  12   9       36.53       24.54     18.09 o 
  -6  12   9       40.52       43.71     15.31 o 
  -5  12   9      109.17      119.23     22.74 o 
  -4  12   9      218.69      227.17     28.68 o 
  -3  12   9       65.75       59.03     29.24 o 
  -2  12   9        2.26      -16.69     18.54 o 
  -1  12   9       67.93       41.62     21.27 o 
  -7  13   9      110.14      149.02     34.86 o 
  -6  13   9       20.84       49.03     22.95 o 
  -5  13   9        3.27       -3.25      8.76 o 
  -1 -15  10        0.91       -2.20     15.59 o 
   0 -15  10        0.12        1.32     13.49 o 
   2 -15  10       21.27       30.92     17.70 o 
   3 -15  10       42.95       72.81     28.10 o 
   4 -15  10        1.07       16.78     20.58 o 
   5 -15  10       33.17       65.35     48.62 o 
   6 -15  10       34.84       31.89     18.88 o 
   7 -15  10        1.18       36.81     20.47 o 
   8 -15  10        0.26       12.68     16.31 o 
  -3 -14  10        0.72      -11.95     18.70 o 
  -2 -14  10        7.74      -10.05     16.61 o 
  -1 -14  10       22.23       20.65     15.32 o 
   0 -14  10        3.54       -6.65     13.21 o 
   1 -14  10        1.08        9.08      7.94 o 
   2 -14  10       14.01       17.48      7.71 o 
   3 -14  10        1.44       -1.86     10.73 o 
   4 -14  10        1.85       -6.63      9.06 o 
   5 -14  10       41.70       55.24     15.92 o 
   6 -14  10       81.41      124.30     21.99 o 
   7 -14  10       11.39       14.50     11.17 o 
   8 -14  10       15.09       27.68     14.97 o 
   9 -14  10        0.79        5.82      8.35 o 
  -4 -13  10        0.11       28.19     20.97 o 
  -3 -13  10        4.64      -24.03     24.03 o 
  -2 -13  10       16.97       32.72     20.51 o 
  -1 -13  10       35.75       46.94     20.10 o 
   0 -13  10       22.03       35.21     12.97 o 
   1 -13  10        1.87        6.53      6.27 o 
   2 -13  10       27.18       33.85     10.11 o 
   3 -13  10       60.92       76.79     13.52 o 
   4 -13  10       15.47        5.37     14.11 o 
   5 -13  10        0.42       -3.75      8.51 o 
   6 -13  10        0.28       16.95     10.64 o 
   7 -13  10       33.28       74.22     17.45 o 
   8 -13  10      144.42      169.53     24.96 o 
   9 -13  10       27.09       36.09     12.25 o 
  10 -13  10        8.21      -17.32     17.32 o 
  11 -13  10        0.03       12.46     13.22 o 
  -5 -12  10       48.26       47.77     24.24 o 
  -4 -12  10       22.78       28.47     20.80 o 
  -3 -12  10        3.79       23.05     18.31 o 
  -2 -12  10       32.61       46.19     22.60 o 
  -1 -12  10        5.18       13.56     13.08 o 
   0 -12  10      202.67      240.96     26.55 o 
   1 -12  10      218.31      230.43     21.58 o 
   2 -12  10       10.13       25.98     10.31 o 
   3 -12  10       96.44       96.59     13.60 o 
   4 -12  10      460.87      504.52     30.09 o 
   5 -12  10      339.65      403.49     34.86 o 
   6 -12  10      146.59      142.77     20.95 o 
   7 -12  10       41.76       44.05     13.12 o 
   8 -12  10        0.46       -0.82     17.99 o 
   9 -12  10        2.59      -12.85     12.85 o 
  10 -12  10       25.51       14.68      8.46 o 
  11 -12  10       38.86       23.60     13.81 o 
  12 -12  10        1.81       15.40     11.44 o 
  -6 -11  10        1.31      -11.76     40.03 o 
  -5 -11  10       12.91        3.80     12.32 o 
  -4 -11  10       39.32       54.62     22.94 o 
  -3 -11  10      276.85      332.24     48.02 o 
  -2 -11  10      502.66      591.82     42.57 o 
  -1 -11  10        0.88       13.66     10.29 o 
   0 -11  10      131.57      169.65     21.89 o 
   1 -11  10      285.51      285.55     22.37 o 
   2 -11  10       17.13       18.38      8.14 o 
   3 -11  10       80.29       59.69      8.47 o 
   4 -11  10       72.64       78.03      9.96 o 
   5 -11  10       12.98       17.16      5.63 o 
   6 -11  10       43.01       82.37     16.21 o 
   7 -11  10      337.54      412.28     26.19 o 
   8 -11  10      157.75      155.73     16.85 o 
   9 -11  10        3.30       -1.02     10.90 o 
  10 -11  10        4.06        4.79      6.98 o 
  11 -11  10       19.65       41.58     18.13 o 
  12 -11  10       14.78       30.93     17.17 o 
  -7 -10  10       61.92       56.31     16.80 o 
  -6 -10  10      174.94      187.37     44.10 o 
  -5 -10  10       91.42      108.98     31.08 o 
  -4 -10  10        0.30      -14.73     14.73 o 
  -3 -10  10       99.70      130.60     19.69 o 
  -2 -10  10       92.66      126.76     19.84 o 
  -1 -10  10      258.77      279.47     26.61 o 
   0 -10  10       61.18       60.39     11.83 o 
   1 -10  10       40.51       28.81      7.49 o 
   2 -10  10      732.05      681.48     26.08 o 
   3 -10  10      873.03     1002.74     31.21 o 
   4 -10  10      857.74      839.72     23.75 o 
   5 -10  10      230.15      229.33     12.38 o 
   6 -10  10      126.56      121.92     12.64 o 
   7 -10  10       37.01       42.74     12.12 o 
   8 -10  10       19.65       22.25     12.70 o 
   9 -10  10      115.87      124.54     19.34 o 
  10 -10  10       51.68       57.47     20.21 o 
  11 -10  10        2.71       38.42     18.50 o 
  12 -10  10       11.84       15.22     14.88 o 
  13 -10  10        0.54      -10.09     16.69 o 
  -8  -9  10        0.03      -13.07     13.07 o 
  -7  -9  10        0.11       -9.08     14.90 o 
  -6  -9  10       20.84        6.52     20.05 o 
  -5  -9  10      110.54      126.61     29.74 o 
  -4  -9  10      143.69      145.90     20.25 o 
  -3  -9  10       37.76       44.33     12.31 o 
  -2  -9  10      162.34      160.07     19.78 o 
  -1  -9  10       18.79       15.88     20.06 o 
   0  -9  10      188.69      165.57     18.12 o 
   1  -9  10      236.57      232.65     14.53 o 
   2  -9  10      623.95      586.44     18.87 o 
   3  -9  10      800.77      853.81     24.93 o 
   4  -9  10       13.17        9.38      4.64 o 
   5  -9  10      188.37      193.92     15.22 o 
   6  -9  10      166.56      204.90     21.04 o 
   7  -9  10        9.54       11.52      8.10 o 
   8  -9  10        7.31       -2.51      7.17 o 
   9  -9  10       14.76        1.71      8.17 o 
  10  -9  10        0.31      -11.92     13.53 o 
  11  -9  10       18.50       35.27     13.87 o 
  12  -9  10       36.53       84.72     29.88 o 
  13  -9  10        8.46       14.41     12.69 o 
  -8  -8  10       61.31       59.05     23.61 o 
  -7  -8  10       32.42       10.63     12.13 o 
  -5  -8  10       14.88       47.90     18.20 o 
  -4  -8  10       52.25       46.76     17.71 o 
  -3  -8  10       17.49       18.82      8.77 o 
  -2  -8  10       55.77       58.65      6.93 o 
  -1  -8  10      530.58      501.06     23.28 o 
   0  -8  10      193.38      200.02     11.49 o 
   1  -8  10      164.67      169.53     12.30 o 
   2  -8  10      368.85      346.34     11.91 o 
   3  -8  10      560.66      552.21     19.08 o 
   4  -8  10      495.11      465.74     17.20 o 
   5  -8  10      350.35      400.53     27.10 o 
   6  -8  10      273.55      287.99     24.09 o 
   7  -8  10        2.03       -2.02      8.70 o 
   8  -8  10       50.78       53.08     12.08 o 
   9  -8  10       47.05       39.68     11.43 o 
  10  -8  10       16.55       17.26     10.17 o 
  11  -8  10       13.00       16.74     13.76 o 
  12  -8  10       19.36       29.74     14.58 o 
  13  -8  10        0.01       16.24     17.99 o 
  -9  -7  10        0.78       11.99     18.79 o 
  -8  -7  10        5.95       21.83     16.23 o 
  -7  -7  10       22.98       12.91     10.06 o 
  -6  -7  10        0.09      -10.24     21.89 o 
  -5  -7  10       96.40      112.11     31.72 o 
  -4  -7  10      503.03      521.17     28.46 o 
  -3  -7  10       13.46       12.69      8.83 o 
  -2  -7  10      101.14       76.72      7.92 o 
  -1  -7  10       12.58       16.66      2.79 o 
   0  -7  10      968.55      872.95     20.18 o 
   1  -7  10     3047.75     3006.40     68.90 o 
   2  -7  10     2234.42     2141.21     30.21 o 
   3  -7  10      184.45      198.99     10.77 o 
   4  -7  10       20.80       33.90      8.59 o 
   5  -7  10        3.93       15.30      7.55 o 
   6  -7  10      229.22      251.50     21.91 o 
   7  -7  10       21.40        1.09      7.45 o 
   8  -7  10       85.25       70.66     11.85 o 
   9  -7  10        6.08       -2.81      7.31 o 
  10  -7  10       50.79       95.79     17.43 o 
  11  -7  10      124.69      180.52     27.91 o 
  12  -7  10       33.08       58.66     17.98 o 
  13  -7  10       13.35        6.67     16.83 o 
 -10  -6  10        4.22      155.73     40.13 o 
  -9  -6  10        2.21       27.07     17.97 o 
  -8  -6  10       27.52       50.71     15.51 o 
  -7  -6  10      276.31      298.33     27.29 o 
  -6  -6  10      103.20       91.55     14.65 o 
  -5  -6  10       28.40       32.56      7.90 o 
  -4  -6  10       71.30       77.60     29.37 o 
  -3  -6  10      863.57      853.17     33.72 o 
  -2  -6  10     1609.30     1612.01     37.87 o 
  -1  -6  10      376.67      327.19     15.03 o 
   0  -6  10        8.25        4.57      2.83 o 
   1  -6  10       87.94       80.20      6.66 o 
   2  -6  10        1.46        3.59      3.29 o 
   3  -6  10     1695.84     1779.54     50.62 o 
   4  -6  10     1396.98     1375.85     45.92 o 
   5  -6  10      732.46      825.02     37.38 o 
   6  -6  10        0.30        8.69      7.26 o 
   7  -6  10      509.06      523.17     32.62 o 
   8  -6  10      359.91      389.17     28.96 o 
   9  -6  10      172.29      159.94     19.82 o 
  10  -6  10       32.35       37.25     11.93 o 
  11  -6  10        0.37       38.52     22.11 o 
  12  -6  10        5.94       43.47     24.28 o 
  13  -6  10        3.71       21.52     19.45 o 
 -12  -5  10        0.09       35.62     20.01 o 
 -11  -5  10       11.29       20.63     16.90 o 
 -10  -5  10       77.37       72.05     25.72 o 
  -9  -5  10       46.27       75.77     39.98 o 
  -8  -5  10        0.06       19.28     21.62 o 
  -7  -5  10      198.71      235.00     25.71 o 
  -6  -5  10      183.94      175.29     15.15 o 
  -5  -5  10      313.61      285.94     18.20 o 
  -4  -5  10      129.78      121.34     12.72 o 
  -3  -5  10        2.75       -4.48      9.69 o 
  -2  -5  10      357.69      331.00     16.50 o 
  -1  -5  10     1826.48     1762.09     36.38 o 
   0  -5  10     2160.40     2024.52     36.92 o 
   1  -5  10     1100.65     1028.91     36.75 o 
   2  -5  10      322.18      291.93     20.27 o 
   3  -5  10      563.95      513.90     26.51 o 
   4  -5  10        7.18       -2.56      5.96 o 
   5  -5  10      513.46      448.23     34.59 o 
   6  -5  10      540.43      541.72     30.57 o 
   7  -5  10      114.29      113.82     15.44 o 
   8  -5  10      108.36      128.61     16.34 o 
   9  -5  10       76.69       89.07     14.57 o 
  10  -5  10       85.86      114.44     30.83 o 
  11  -5  10       20.77       34.30     18.83 o 
  12  -5  10        1.00       33.00     22.80 o 
  13  -5  10        1.63       -3.24     12.00 o 
 -12  -4  10        1.20      -11.27     15.22 o 
 -11  -4  10        9.78       29.57     18.91 o 
 -10  -4  10       86.18      107.98     28.06 o 
  -9  -4  10       18.21       53.05     35.67 o 
  -8  -4  10       78.00       85.30     48.31 o 
  -7  -4  10       54.37       80.33     11.81 o 
  -6  -4  10        0.89        3.48      4.98 o 
  -5  -4  10      310.17      261.48     17.14 o 
  -4  -4  10     1151.34     1107.93     33.61 o 
  -3  -4  10      460.17      461.38     25.97 o 
  -2  -4  10        2.06        4.49      3.86 o 
  -1  -4  10      342.59      373.13     22.47 o 
   0  -4  10        0.96       -5.90     10.13 o 
   1  -4  10        4.53        5.94      2.03 o 
   2  -4  10     2651.36     2802.90     88.16 o 
   3  -4  10       41.90       41.57      7.36 o 
   4  -4  10        9.45       10.55      4.47 o 
   5  -4  10      296.23      225.62     14.12 o 
   6  -4  10       31.24       35.89     11.32 o 
   7  -4  10        7.90       -3.62      5.58 o 
   8  -4  10       28.92       22.63     11.59 o 
   9  -4  10       14.05       -2.35     13.77 o 
  10  -4  10       76.71      129.72     33.86 o 
  11  -4  10        1.37       26.77     19.19 o 
  12  -4  10        0.11        5.04     13.56 o 
 -12  -3  10        2.31        1.60     13.72 o 
 -11  -3  10        5.20        5.10     14.07 o 
 -10  -3  10        5.85        8.74     10.94 o 
  -9  -3  10       12.60       -8.21     13.54 o 
  -8  -3  10       41.19       73.20     41.72 o 
  -7  -3  10       14.94       28.12      8.06 o 
  -6  -3  10       20.70       11.90      5.20 o 
  -5  -3  10       82.92       67.76      8.16 o 
  -4  -3  10      386.28      404.92     21.34 o 
  -3  -3  10     1074.22     1036.87     27.21 o 
  -2  -3  10        1.88       -1.05      4.99 o 
  -1  -3  10     3649.37     3733.24     93.87 o 
   0  -3  10      696.74      685.78     42.50 o 
   1  -3  10      401.52      430.86     33.67 o 
   2  -3  10      514.83      507.58     38.30 o 
   3  -3  10       31.55       15.67      7.20 o 
   4  -3  10      121.80      119.26      7.97 o 
   5  -3  10        4.58        1.97      3.07 o 
   6  -3  10      113.64      114.85     13.17 o 
   7  -3  10      174.31      157.22     17.96 o 
   8  -3  10        6.91        1.32     10.30 o 
   9  -3  10        0.32      -18.24     18.24 o 
  10  -3  10        5.51       -5.33     13.49 o 
  11  -3  10        3.35       17.83     15.19 o 
  12  -3  10       11.63       25.75     18.03 o 
 -12  -2  10        1.56      -18.13     18.13 o 
 -11  -2  10        3.99      -14.55     16.67 o 
 -10  -2  10        3.57      -11.75     15.40 o 
  -9  -2  10        4.99        5.09     11.91 o 
  -8  -2  10        1.43       -7.58     12.77 o 
  -7  -2  10        4.34        8.60      5.30 o 
  -6  -2  10       14.97        5.77      5.05 o 
  -5  -2  10        2.29       13.52     18.71 o 
  -4  -2  10      437.51      480.06     22.53 o 
  -3  -2  10      115.69      118.74      9.12 o 
  -2  -2  10       52.98       54.85      7.00 o 
  -1  -2  10      673.83      575.52     19.81 o 
   0  -2  10      693.85      726.31     24.11 o 
   1  -2  10       35.75       30.14      4.87 o 
   2  -2  10      205.34      192.68      9.60 o 
   3  -2  10      229.47      237.70     12.64 o 
   4  -2  10       75.02       70.85      8.19 o 
   5  -2  10      403.08      369.69     20.81 o 
   6  -2  10       20.73        9.10      4.15 o 
   7  -2  10       60.94       44.27      7.34 o 
   8  -2  10      145.66      183.04     32.58 o 
   9  -2  10      143.36      124.21     30.46 o 
  10  -2  10        7.97        6.29     11.83 o 
  11  -2  10        0.08        7.35     13.46 o 
  12  -2  10        2.32       10.85     17.43 o 
 -13  -1  10        3.11        1.06     11.64 o 
 -12  -1  10        0.20        7.05     11.23 o 
 -11  -1  10        1.17        6.66     12.49 o 
 -10  -1  10       15.20       30.42     16.96 o 
  -9  -1  10       28.82       52.40     19.24 o 
  -8  -1  10       46.80       53.44     18.45 o 
  -7  -1  10       40.85       20.75      4.76 o 
  -6  -1  10       69.45       85.76     19.44 o 
  -5  -1  10      104.93      126.78     35.26 o 
  -4  -1  10        6.79       -7.94      7.94 o 
  -3  -1  10        2.13       -3.16      5.17 o 
  -2  -1  10        4.25       13.43      6.04 o 
  -1  -1  10      630.02      667.19     24.95 o 
   0  -1  10     1111.01     1057.49     22.55 o 
   1  -1  10     2362.82     2300.31     33.37 o 
   2  -1  10     3613.78     3731.07     58.36 o 
   3  -1  10      202.07      194.37     14.50 o 
   4  -1  10      762.66      728.33     17.38 o 
   5  -1  10      210.55      229.41     18.41 o 
   6  -1  10      478.92      475.16     37.78 o 
   7  -1  10        7.38        4.07      8.01 o 
   8  -1  10        4.88        4.74      7.35 o 
   9  -1  10        3.18        5.82     16.75 o 
  10  -1  10        0.23       -0.30      6.32 o 
  11  -1  10        1.79        1.08     14.54 o 
  12  -1  10        2.42       11.83     14.55 o 
 -13   0  10        0.98        0.23     11.67 o 
 -12   0  10        2.66       -6.65     15.83 o 
 -11   0  10        0.40        9.26     13.28 o 
 -10   0  10       15.98       22.62     15.81 o 
  -9   0  10       58.09       63.36     19.45 o 
  -8   0  10       12.04       -4.19     11.34 o 
  -7   0  10        2.16       -6.14      6.14 o 
  -6   0  10       29.44       26.92     11.18 o 
  -5   0  10       66.15       67.11     10.42 o 
  -4   0  10      296.36      261.40     16.73 o 
  -3   0  10     1830.52     1732.05     88.66 o 
  -2   0  10      687.22      693.32     30.67 o 
  -1   0  10     1814.11     1752.15     73.70 o 
   0   0  10        2.18        7.42      5.08 o 
   1   0  10      228.88      240.88     16.66 o 
   2   0  10        1.42        4.67      4.66 o 
   3   0  10      331.25      316.80     15.17 o 
   4   0  10       12.84       22.97      4.31 o 
   5   0  10        8.23        8.45      7.07 o 
   6   0  10       57.75       51.32     10.55 o 
   7   0  10       22.04       12.74      6.81 o 
   8   0  10        5.65       -4.46      7.67 o 
   9   0  10       15.81        3.43      7.55 o 
  10   0  10        1.26       -3.19      8.36 o 
  11   0  10       18.51       40.05     21.89 o 
  12   0  10        3.98       10.89     15.19 o 
 -13   1  10        8.88        3.90     14.47 o 
 -12   1  10        2.63       -8.33     16.87 o 
 -11   1  10        3.04       -5.77     11.84 o 
 -10   1  10        4.05       -1.06     13.03 o 
  -9   1  10       44.59       48.96     18.43 o 
  -8   1  10        0.99      -16.78     19.03 o 
  -7   1  10        7.19      -22.38     22.38 o 
  -6   1  10      247.89      188.35     27.82 o 
  -5   1  10      107.75      121.27     14.75 o 
  -4   1  10       35.28       25.92      6.57 o 
  -3   1  10        0.21       -1.22      5.34 o 
  -2   1  10        0.08       -7.18      8.03 o 
  -1   1  10       86.98       69.83     10.55 o 
   0   1  10     1549.65     1637.19     55.09 o 
   1   1  10      233.57      198.51     16.41 o 
   2   1  10        2.88        2.66      4.99 o 
   3   1  10       38.64       28.38      4.14 o 
   4   1  10        8.77        2.64      5.23 o 
   5   1  10      185.43      163.17     17.95 o 
   6   1  10        2.64        1.40     11.33 o 
   7   1  10       79.35       82.50     14.85 o 
   8   1  10       91.69      113.74     20.56 o 
   9   1  10       21.49       23.72     10.74 o 
  10   1  10        0.06       -5.26     11.75 o 
  11   1  10        2.41       13.61     15.64 o 
 -13   2  10        0.90      -18.26     18.26 o 
 -12   2  10        0.63        6.65     15.84 o 
 -11   2  10        0.04      -15.60     15.60 o 
 -10   2  10        3.34       -1.31     12.16 o 
  -9   2  10        4.52        1.70     15.70 o 
  -8   2  10        3.34      -17.91     17.91 o 
  -7   2  10       18.49       23.50     12.79 o 
  -6   2  10       47.42       23.83     11.78 o 
  -5   2  10      143.83      148.22     15.78 o 
  -4   2  10      124.08      130.71     12.12 o 
  -3   2  10     1194.60     1144.32     40.89 o 
  -2   2  10      220.30      226.38     12.97 o 
  -1   2  10       11.29        7.84      2.62 o 
   0   2  10      820.41      838.76     36.52 o 
   1   2  10     2020.67     2022.48     95.66 o 
   2   2  10       38.48       38.18      9.64 o 
   3   2  10        3.58        0.78      1.77 o 
   4   2  10      454.56      464.80     30.20 o 
   5   2  10       24.61       35.95     10.44 o 
   6   2  10        0.06        3.87      7.80 o 
   7   2  10        0.26        7.74      8.10 o 
   8   2  10      113.44      101.47     19.09 o 
   9   2  10       36.99       45.52     12.83 o 
  10   2  10       11.01        2.71      9.99 o 
  11   2  10       10.31       37.68     20.04 o 
 -13   3  10        7.06        7.27     14.81 o 
 -12   3  10        2.95       12.73     15.74 o 
 -11   3  10        1.65       10.17     16.33 o 
 -10   3  10       25.17       18.34     15.98 o 
  -9   3  10       15.36      -11.56     16.98 o 
  -8   3  10       34.15       21.74     11.05 o 
  -7   3  10       21.40       -2.82     10.92 o 
  -6   3  10        2.53      -14.58     14.58 o 
  -5   3  10      226.25      236.10     19.36 o 
  -4   3  10      343.43      332.56     22.45 o 
  -3   3  10      494.15      468.24     21.83 o 
  -2   3  10       47.59       55.09     12.78 o 
  -1   3  10       99.86       86.23     12.04 o 
   0   3  10      425.65      421.91     27.34 o 
   1   3  10      666.20      669.52     34.51 o 
   2   3  10     1043.76     1102.67     45.06 o 
   3   3  10      419.63      315.72     43.96 o 
   4   3  10       13.20       15.80     10.06 o 
   5   3  10     1203.16     1221.72     53.76 o 
   6   3  10      407.61      474.06     35.00 o 
   7   3  10       79.94       93.37     39.02 o 
   8   3  10        5.98        6.14     18.66 o 
   9   3  10        0.02        4.80      8.48 o 
  10   3  10        6.13       13.70     10.66 o 
  11   3  10        1.74        0.42     12.80 o 
 -13   4  10        2.80       -9.89     18.30 o 
 -12   4  10        0.44        0.76     15.81 o 
 -11   4  10       18.52       35.53     21.29 o 
 -10   4  10       53.28       45.72     20.88 o 
  -9   4  10        0.15      -10.62     10.62 o 
  -8   4  10      158.60      152.45     31.18 o 
  -7   4  10      350.65      351.95     41.54 o 
  -6   4  10       31.50       26.28     14.38 o 
  -5   4  10       40.88       33.18      8.31 o 
  -4   4  10      109.59      119.23     13.41 o 
  -3   4  10      353.47      347.20     26.51 o 
  -2   4  10     2544.18     2535.61     70.83 o 
  -1   4  10     2562.44     2393.04     67.60 o 
   0   4  10     2122.25     2192.61     65.66 o 
   1   4  10       19.64       24.14     18.21 o 
   2   4  10      767.97      739.29     39.31 o 
   3   4  10      168.76      186.33     20.76 o 
   4   4  10       29.27        7.90      7.82 o 
   5   4  10        9.63       -1.20      8.35 o 
   6   4  10        1.33        8.73      9.37 o 
   7   4  10       24.95       38.62     13.23 o 
   8   4  10       94.26      164.29     25.85 o 
   9   4  10       92.66      124.12     23.78 o 
  10   4  10       11.69       23.64     13.33 o 
 -13   5  10        0.91       35.78     20.63 o 
 -12   5  10       16.56       11.33     15.41 o 
 -11   5  10       94.66      104.61     30.03 o 
 -10   5  10      113.69      109.70     29.86 o 
  -9   5  10       13.39        5.15     13.69 o 
  -8   5  10       35.19       36.91     21.12 o 
  -7   5  10       10.49       -2.24     10.84 o 
  -6   5  10      249.57      237.53     36.37 o 
  -5   5  10     1086.87     1051.17     38.35 o 
  -4   5  10      640.60      651.99     26.75 o 
  -3   5  10      106.71      144.17     19.79 o 
  -2   5  10      243.72      240.73     22.90 o 
  -1   5  10      884.81      858.43     42.85 o 
   0   5  10       16.14        4.07     32.45 o 
   1   5  10       76.80       79.92     14.36 o 
   2   5  10      332.73      333.96     33.53 o 
   3   5  10       11.57        5.47      7.11 o 
   4   5  10      233.33      244.22     25.70 o 
   5   5  10      155.17      192.39     23.94 o 
   6   5  10       79.90       75.76     15.70 o 
   7   5  10       56.56       75.59     17.85 o 
   8   5  10       46.05       51.11     17.05 o 
   9   5  10        1.14       -4.15     12.62 o 
 -13   6  10       16.66       -1.33     11.76 o 
 -12   6  10        6.66       25.85     20.89 o 
 -11   6  10        0.04       15.41     17.74 o 
 -10   6  10        0.35      -20.15     20.24 o 
  -9   6  10       12.68      -17.01     17.01 o 
  -8   6  10       17.12       37.36     19.44 o 
  -7   6  10        9.83       -6.49     12.98 o 
  -6   6  10        0.60        7.48     10.80 o 
  -5   6  10       14.15       19.66      9.85 o 
  -4   6  10      276.25      274.69     17.35 o 
  -3   6  10      543.17      573.96     37.42 o 
  -2   6  10      947.99      962.53     47.28 o 
  -1   6  10       93.40       61.64     15.47 o 
   0   6  10       27.87       12.49      7.82 o 
   1   6  10      277.50      275.19     17.77 o 
   2   6  10       55.33       45.81     12.23 o 
   3   6  10       54.49       66.43     13.42 o 
   4   6  10      180.01      199.19     26.76 o 
   5   6  10       92.17      145.80     32.88 o 
   6   6  10        0.65       -2.77      8.50 o 
   7   6  10        2.59      -12.53     12.53 o 
   8   6  10        2.77        0.57     14.68 o 
 -12   7  10        2.14        2.87     12.33 o 
 -11   7  10        1.94      -12.67     16.93 o 
 -10   7  10        0.16       -2.17     14.44 o 
  -9   7  10       16.13       13.42     13.16 o 
  -8   7  10       12.07       17.98     19.98 o 
  -7   7  10      159.71      170.63     34.14 o 
  -6   7  10      330.70      340.66     44.00 o 
  -5   7  10      185.57      202.30     23.84 o 
  -4   7  10      153.85      137.18     28.38 o 
  -3   7  10       83.39       82.08     15.88 o 
  -2   7  10       28.40       21.96      8.69 o 
  -1   7  10       70.09       53.83     12.85 o 
   0   7  10      442.49      398.12     23.42 o 
   1   7  10      329.29      333.87     29.85 o 
   2   7  10       16.72       27.18     11.85 o 
   3   7  10       94.01      123.96     19.85 o 
   4   7  10       43.53       43.24     16.83 o 
   5   7  10       60.01       52.87     16.12 o 
   6   7  10       59.54       53.09     21.52 o 
   7   7  10       53.11       51.62     25.18 o 
 -12   8  10       11.21       20.53     20.04 o 
 -11   8  10        4.87        6.92     13.35 o 
 -10   8  10       14.01       34.32     21.31 o 
  -9   8  10       27.94       22.59     14.29 o 
  -8   8  10       44.86       50.59     22.03 o 
  -7   8  10       99.20      120.92     28.62 o 
  -6   8  10       61.89       66.72     24.05 o 
  -5   8  10        3.72        7.65      8.67 o 
  -4   8  10       54.37       89.11     26.48 o 
  -3   8  10      338.85      327.30     31.77 o 
  -2   8  10       77.76       68.13     14.52 o 
  -1   8  10      138.95      140.86     15.08 o 
   0   8  10      124.85       89.27     16.05 o 
   1   8  10        0.60        1.02     12.35 o 
   2   8  10      340.21      366.41     33.83 o 
   3   8  10      473.39      517.36     40.25 o 
   4   8  10      215.00      234.99     43.82 o 
   5   8  10        0.38       -8.44     16.01 o 
   6   8  10        3.63       -3.05     13.84 o 
 -12   9  10        1.72      -16.77     17.66 o 
 -11   9  10       33.81       40.60     22.48 o 
 -10   9  10       95.97      105.49     31.43 o 
  -9   9  10       15.97       15.95     11.50 o 
  -8   9  10       66.58       82.27     27.99 o 
  -7   9  10      293.94      331.44     48.84 o 
  -6   9  10      249.55      315.99     32.36 o 
  -5   9  10       49.77       63.80     15.18 o 
  -4   9  10      219.66      219.32     26.38 o 
  -3   9  10       36.00       49.68     22.05 o 
  -2   9  10       88.61       95.58     14.28 o 
  -1   9  10      370.30      373.13     33.51 o 
   0   9  10      300.87      328.80     31.35 o 
   1   9  10       28.99       68.53     30.12 o 
   2   9  10       76.62       90.28     29.02 o 
   3   9  10       93.45       80.39     28.35 o 
   4   9  10       97.04       86.89     30.56 o 
 -11  10  10       17.55       22.93     18.17 o 
 -10  10  10       34.23       48.32     21.58 o 
  -9  10  10        8.48       10.88     15.76 o 
  -8  10  10        9.50       20.57     15.62 o 
  -7  10  10      110.29      121.34     31.07 o 
  -6  10  10        0.72        8.43     12.08 o 
  -5  10  10      168.94      182.87     25.70 o 
  -4  10  10      350.99      347.94     42.17 o 
  -3  10  10      178.97      179.08     24.21 o 
  -2  10  10       54.39       50.84     23.95 o 
  -1  10  10       19.70        9.37     15.30 o 
   0  10  10       86.39       65.66     26.04 o 
   1  10  10      265.99      305.60     51.31 o 
   2  10  10      272.89      309.65     53.14 o 
   3  10  10      158.57      194.34     42.92 o 
 -11  11  10        0.39        5.03     12.04 o 
 -10  11  10        9.76      -12.29     16.39 o 
  -9  11  10       27.11       46.68     19.47 o 
  -8  11  10       13.71       27.47     18.52 o 
  -7  11  10       55.10       76.97     24.58 o 
  -6  11  10      125.17      115.97     33.43 o 
  -5  11  10      120.39      144.04     24.60 o 
  -4  11  10        2.51        4.15      8.36 o 
  -3  11  10       33.04       26.64     18.03 o 
  -2  11  10       93.13       92.66     29.46 o 
  -1  11  10       18.84        1.57     16.31 o 
   0  11  10        0.50      -14.20     21.43 o 
   1  11  10        0.58      -12.67     18.38 o 
  -8  12  10       54.30      109.84     33.96 o 
  -7  12  10        0.16      -14.05     14.05 o 
  -6  12  10       13.47       22.28     18.47 o 
  -5  12  10        2.44        1.92     10.55 o 
  -4  12  10        6.31       35.30     23.30 o 
  -3  12  10        6.86        4.32     17.89 o 
  -6  13  10       23.61       16.42     14.29 o 
   2 -15  11        9.54       25.96     19.09 o 
   3 -15  11       66.89       99.62     22.42 o 
   4 -15  11      136.64      201.27     29.09 o 
   5 -15  11       79.40      114.20     23.57 o 
   6 -15  11        3.58        3.42      9.85 o 
   7 -15  11        1.59       22.93     18.91 o 
   8 -15  11        0.03        2.80     11.46 o 
  -3 -14  11        6.48       -7.83     14.81 o 
  -2 -14  11        2.20      -16.84     16.84 o 
  -1 -14  11        7.39       26.67     18.82 o 
   0 -14  11       25.31       53.91     17.26 o 
   1 -14  11       30.40       35.82     22.32 o 
   2 -14  11        9.64       14.49     10.34 o 
   3 -14  11        0.90        5.46      9.13 o 
   4 -14  11       19.19       19.23     23.15 o 
   5 -14  11        1.40       -8.58      8.72 o 
   6 -14  11       27.95       44.73     15.38 o 
   7 -14  11       63.73      102.74     20.89 o 
   8 -14  11       18.14       33.58     13.47 o 
   9 -14  11        1.07        3.34     13.03 o 
  -4 -13  11        3.04       -1.67     13.18 o 
  -3 -13  11       14.52       -6.14     17.60 o 
  -2 -13  11        7.23       -2.04     10.53 o 
  -1 -13  11        0.60       -0.09      9.62 o 
   0 -13  11        2.02        8.12     10.47 o 
   1 -13  11        0.06        6.46      7.49 o 
   2 -13  11        0.22        1.55     10.88 o 
   3 -13  11       66.84       73.12     16.70 o 
   4 -13  11       77.61       93.83     18.70 o 
   5 -13  11       49.96       51.26     14.43 o 
   6 -13  11       31.35       40.84     11.22 o 
   7 -13  11      104.59      124.11     22.23 o 
   8 -13  11        1.11       14.05     16.15 o 
   9 -13  11        8.08        6.16     15.97 o 
  10 -13  11       18.85       13.51     11.92 o 
  11 -13  11        7.51        6.55     12.14 o 
  -5 -12  11       11.02       11.23     15.82 o 
  -4 -12  11       17.88        3.52     12.58 o 
  -3 -12  11       88.27      123.76     32.45 o 
  -2 -12  11       14.29       38.46     28.34 o 
  -1 -12  11        8.83       -2.86     14.17 o 
   0 -12  11      105.62      104.40     18.51 o 
   1 -12  11      277.49      294.58     24.36 o 
   2 -12  11      196.27      228.08     21.13 o 
   3 -12  11      118.87      145.14     22.47 o 
   4 -12  11       18.06       33.42     14.15 o 
   5 -12  11       23.45       42.15     14.26 o 
   6 -12  11      103.65      126.59     20.38 o 
   7 -12  11      137.91      156.83     22.75 o 
   8 -12  11        4.95        6.59     14.78 o 
   9 -12  11        2.95       -5.55      8.80 o 
  10 -12  11        0.09      -10.09     10.09 o 
  11 -12  11       24.14       43.00     13.31 o 
  12 -12  11       31.82       81.71     19.76 o 
  -6 -11  11        6.27       15.04     14.76 o 
  -5 -11  11       11.10       18.54     17.86 o 
  -4 -11  11        8.69        6.12     14.96 o 
  -3 -11  11        3.05       23.34     13.50 o 
  -2 -11  11      233.26      286.72     29.74 o 
  -1 -11  11      127.76      177.47     23.22 o 
   0 -11  11       94.62       89.46     15.60 o 
   1 -11  11       11.04       16.62      9.27 o 
   2 -11  11      228.64      250.83     17.36 o 
   3 -11  11      274.74      286.17     17.89 o 
   4 -11  11      496.62      572.81     29.37 o 
   5 -11  11       70.21       83.68     11.03 o 
   6 -11  11      150.00      158.98     22.31 o 
   7 -11  11        3.10        8.96      8.76 o 
   8 -11  11      189.67      201.90     19.73 o 
   9 -11  11       98.66      108.66     14.78 o 
  10 -11  11       13.51       26.00     11.19 o 
  11 -11  11        1.44        0.64      6.91 o 
  12 -11  11        3.44        4.03     12.61 o 
  -7 -10  11        0.53       -5.07     13.64 o 
  -6 -10  11       51.77       33.58     34.05 o 
  -5 -10  11       99.14       96.09     28.12 o 
  -4 -10  11       77.22       87.69     17.74 o 
  -3 -10  11        4.14       -1.28      7.27 o 
  -2 -10  11        4.29       -1.92      8.12 o 
  -1 -10  11      115.65      124.10     18.41 o 
   0 -10  11      113.98      101.41     14.33 o 
   1 -10  11      431.13      457.27     22.48 o 
   2 -10  11      160.45      165.25     13.99 o 
   3 -10  11      153.16      171.57     13.58 o 
   4 -10  11       93.96      129.28     10.88 o 
   5 -10  11      252.49      224.82     16.89 o 
   6 -10  11       76.45       70.96      9.84 o 
   7 -10  11       33.61       26.23      9.21 o 
   8 -10  11       10.23        9.97      9.33 o 
   9 -10  11       20.35       30.82     11.35 o 
  10 -10  11       54.60       87.05     18.61 o 
  11 -10  11       58.15      100.16     21.94 o 
  12 -10  11        8.87       15.85     26.62 o 
  -8  -9  11       35.18       33.77     18.63 o 
  -7  -9  11       36.92       26.39     11.87 o 
  -6  -9  11        0.71      -18.38     18.38 o 
  -5  -9  11       21.88       25.80     10.08 o 
  -4  -9  11       48.67       34.60      9.35 o 
  -3  -9  11      134.72      147.02     19.14 o 
  -2  -9  11       43.42       50.86     11.81 o 
  -1  -9  11        1.10        4.01      9.06 o 
   0  -9  11       66.22       74.47     10.76 o 
   1  -9  11      434.62      438.80     20.40 o 
   2  -9  11      282.51      283.24     19.06 o 
   3  -9  11      223.32      221.49     13.21 o 
   4  -9  11      250.23      252.24     13.56 o 
   5  -9  11       28.22       28.02     11.72 o 
   6  -9  11       66.11       65.30     12.81 o 
   7  -9  11       40.15       46.01     11.57 o 
   8  -9  11       13.98        5.12      7.58 o 
   9  -9  11        0.58       -7.48      7.49 o 
  10  -9  11       18.72        2.00     10.15 o 
  11  -9  11        9.49        8.26      8.60 o 
  12  -9  11        0.08       36.91     22.01 o 
  -8  -8  11        1.44        4.49     12.77 o 
  -7  -8  11        5.08        0.29     15.41 o 
  -6  -8  11        5.65      -20.18     20.24 o 
  -5  -8  11        1.88       18.14     13.17 o 
  -4  -8  11        2.93        3.81      9.72 o 
  -3  -8  11       41.17       22.98      7.30 o 
  -2  -8  11       17.85        2.65      8.05 o 
  -1  -8  11      195.96      218.81     11.81 o 
   0  -8  11     1053.45      944.43     19.77 o 
   1  -8  11      340.15      353.49     12.43 o 
   2  -8  11      202.68      186.12     11.56 o 
   3  -8  11        1.50       -0.45      3.00 o 
   4  -8  11       11.54       -2.31      6.05 o 
   5  -8  11       25.45       14.99      6.10 o 
   6  -8  11        1.53       -4.99      6.21 o 
   7  -8  11       63.46       42.67      9.92 o 
   8  -8  11        1.65       -8.31      8.31 o 
   9  -8  11       14.62        6.92      6.86 o 
  10  -8  11       22.68        6.41      7.09 o 
  11  -8  11        0.18        2.26     13.74 o 
  12  -8  11        2.71        8.83     12.49 o 
  -9  -7  11        0.03       48.08     26.29 o 
  -8  -7  11        3.73       12.53     16.66 o 
  -7  -7  11        2.01       -5.97     14.05 o 
  -6  -7  11       59.21       75.32     12.98 o 
  -5  -7  11       28.46       17.58      6.44 o 
  -4  -7  11       57.46       72.98     23.66 o 
  -3  -7  11      161.89      167.76     22.37 o 
  -2  -7  11       13.83       10.45      5.30 o 
  -1  -7  11       79.00       94.93      7.42 o 
   0  -7  11       74.75       75.81      6.59 o 
   1  -7  11      168.03      170.03     11.57 o 
   2  -7  11       80.03      110.60      8.49 o 
   3  -7  11      620.42      571.02     24.73 o 
   4  -7  11      361.16      349.11     24.80 o 
   5  -7  11      166.77      148.58     16.73 o 
   6  -7  11       78.43       44.68      9.50 o 
   7  -7  11       56.58       27.40      6.76 o 
   8  -7  11       19.17        8.79     13.75 o 
   9  -7  11       73.05       64.25     12.65 o 
  10  -7  11      110.09      108.98     18.08 o 
  11  -7  11        0.41       57.83     26.58 o 
  12  -7  11        6.68       23.44     20.73 o 
 -10  -6  11        9.71      112.43     36.41 o 
  -9  -6  11       37.42       52.25     30.59 o 
  -8  -6  11        5.19       20.86     11.39 o 
  -7  -6  11       32.39       28.59      9.12 o 
  -6  -6  11       76.13       38.89      8.39 o 
  -5  -6  11        0.34       -4.90      6.06 o 
  -4  -6  11       18.58       13.59     26.79 o 
  -3  -6  11       28.03        8.51     12.97 o 
  -2  -6  11      127.87      110.53     12.79 o 
  -1  -6  11      285.85      272.87     14.64 o 
   0  -6  11     1061.61     1038.12     28.51 o 
   1  -6  11      345.98      347.65     15.40 o 
   2  -6  11      778.21      685.70     41.28 o 
   3  -6  11       81.38       85.14     20.87 o 
   4  -6  11       24.21       23.15      8.88 o 
   5  -6  11      134.49      134.14     16.02 o 
   6  -6  11      589.28      585.84     33.37 o 
   7  -6  11       30.28       17.11      7.16 o 
   8  -6  11       52.81       53.80     11.76 o 
   9  -6  11       95.83      104.90     16.25 o 
  10  -6  11       45.61       70.97     23.67 o 
  11  -6  11       13.78       30.92     22.72 o 
  12  -6  11        0.24      -15.59     15.59 o 
 -11  -5  11        0.30      -12.93     15.32 o 
 -10  -5  11        9.67       10.28     10.99 o 
  -9  -5  11       18.82       32.34     30.95 o 
  -8  -5  11        1.52        4.40     30.30 o 
  -7  -5  11        1.26       19.07     10.71 o 
  -6  -5  11       15.02       16.86      6.02 o 
  -5  -5  11        9.85       -6.77      6.77 o 
  -4  -5  11      165.09      132.92     15.47 o 
  -3  -5  11      188.30      199.58     17.65 o 
  -2  -5  11      528.80      515.64     21.71 o 
  -1  -5  11      158.80      170.19     16.02 o 
   0  -5  11        6.68        0.87      5.19 o 
   1  -5  11      364.58      330.51     13.18 o 
   2  -5  11      195.94      206.48     25.08 o 
   3  -5  11      150.97      132.30     20.05 o 
   4  -5  11       28.69       15.82      8.69 o 
   5  -5  11       10.37        5.46      8.15 o 
   6  -5  11        0.27       -3.52      5.70 o 
   7  -5  11      318.97      282.53     23.54 o 
   8  -5  11      128.57      114.25     15.78 o 
   9  -5  11        6.76      -14.99     14.99 o 
  10  -5  11        2.12       -1.36     12.01 o 
  11  -5  11        7.14       14.67     12.70 o 
  12  -5  11        3.62       15.36     17.96 o 
 -12  -4  11        6.01       34.35     20.04 o 
 -11  -4  11        0.81        4.17     11.15 o 
 -10  -4  11        7.69       13.33     13.50 o 
  -9  -4  11       23.65       45.98     69.05 o 
  -8  -4  11        6.43       34.31     19.83 o 
  -7  -4  11       24.98       20.63      7.26 o 
  -6  -4  11       10.50        5.82      8.23 o 
  -5  -4  11      143.89      100.56     10.70 o 
  -4  -4  11       11.15        8.27      6.11 o 
  -3  -4  11      375.39      400.81     25.18 o 
  -2  -4  11      334.61      294.46     16.81 o 
  -1  -4  11      639.56      622.89     30.83 o 
   0  -4  11      262.07      225.47     18.09 o 
   1  -4  11      221.53      230.69     25.55 o 
   2  -4  11       89.09      106.57     19.97 o 
   3  -4  11        3.61       -0.48      7.17 o 
   4  -4  11        8.91        2.84      4.68 o 
   5  -4  11       44.00       40.26      4.44 o 
   6  -4  11      357.44      307.99     22.97 o 
   7  -4  11      130.46      145.66     16.23 o 
   8  -4  11        3.95       -1.44      6.30 o 
   9  -4  11       43.74       46.38     21.31 o 
  10  -4  11        0.12       29.46     22.35 o 
  11  -4  11        0.75       20.23     19.94 o 
  12  -4  11        0.22      -13.22     14.89 o 
 -12  -3  11        7.69       -3.56     11.21 o 
 -11  -3  11        0.66       -3.53     11.19 o 
 -10  -3  11        0.24      -19.31     19.31 o 
  -9  -3  11        1.23        3.60     10.29 o 
  -8  -3  11        0.29       19.44     60.97 o 
  -7  -3  11        3.82        3.86      7.45 o 
  -6  -3  11        6.99       10.23      4.85 o 
  -5  -3  11      122.58      109.83     15.07 o 
  -4  -3  11       89.54       76.77      9.35 o 
  -3  -3  11      100.61       99.67      9.02 o 
  -2  -3  11      270.06      268.04     20.39 o 
  -1  -3  11        4.70       -2.74     11.04 o 
   0  -3  11       39.62       43.93      6.52 o 
   1  -3  11      404.74      450.18     37.67 o 
   2  -3  11       98.11      100.13     19.07 o 
   3  -3  11      154.91      124.62     20.98 o 
   4  -3  11       34.67       26.02     12.69 o 
   5  -3  11       40.10       41.16      6.19 o 
   6  -3  11        5.19        6.64      3.29 o 
   7  -3  11       43.90       50.77     13.79 o 
   8  -3  11       34.38       67.03     22.26 o 
   9  -3  11       61.99       78.84     24.26 o 
  10  -3  11       39.19       56.60     23.76 o 
  11  -3  11       77.15       97.84     31.05 o 
  12  -3  11       15.15       24.43     17.55 o 
 -12  -2  11        3.57       20.09     18.23 o 
 -11  -2  11        0.15        0.65     12.61 o 
 -10  -2  11        1.03        5.04     11.03 o 
  -9  -2  11       22.34       41.36     19.48 o 
  -8  -2  11       50.42       49.86     17.06 o 
  -7  -2  11       47.37       42.10      8.35 o 
  -6  -2  11        0.37       -6.17      6.17 o 
  -5  -2  11        1.69        4.10      8.77 o 
  -4  -2  11       91.53       90.94     11.02 o 
  -3  -2  11       32.45       23.76      6.08 o 
  -2  -2  11       25.34       25.71      4.70 o 
  -1  -2  11       31.24       34.20      6.26 o 
   0  -2  11      957.91      878.01     28.45 o 
   1  -2  11     1427.22     1385.65     30.50 o 
   2  -2  11      569.59      545.33     43.75 o 
   3  -2  11        3.96        9.57      2.86 o 
   4  -2  11        7.85        5.26      3.18 o 
   5  -2  11        8.81        8.59      8.86 o 
   6  -2  11      584.34      570.80     29.12 o 
   7  -2  11      215.53      166.40     17.44 o 
   8  -2  11      144.69      163.85     19.06 o 
   9  -2  11       12.64       34.63     20.61 o 
  10  -2  11       20.54       55.57     25.80 o 
  11  -2  11        1.45       17.01     18.19 o 
  12  -2  11        2.94       13.59     15.01 o 
 -12  -1  11        2.66       -5.95     13.32 o 
 -11  -1  11        9.25       -4.29     14.77 o 
 -10  -1  11        9.59       11.50     15.07 o 
  -9  -1  11        0.30        6.85     12.58 o 
  -8  -1  11        6.61       -1.68     13.31 o 
  -7  -1  11        7.13       -5.74      5.74 o 
  -6  -1  11       41.04       14.14      9.61 o 
  -5  -1  11       14.32        0.17      8.06 o 
  -4  -1  11        1.19        5.34      6.40 o 
  -3  -1  11      390.79      373.31     19.10 o 
  -2  -1  11     1623.05     1682.95     37.80 o 
  -1  -1  11      918.82      981.83     55.64 o 
   0  -1  11     1218.44     1324.61     25.78 o 
   1  -1  11     1479.95     1503.41     20.65 o 
   2  -1  11      199.07      180.22     13.70 o 
   3  -1  11     1414.66     1312.50     39.81 o 
   4  -1  11      127.90      121.53      8.37 o 
   5  -1  11        6.08       34.10      9.38 o 
   6  -1  11        9.59        6.42      6.90 o 
   7  -1  11       28.80       31.43      9.05 o 
   8  -1  11      158.56      175.39     20.63 o 
   9  -1  11      106.31      109.47     17.90 o 
  10  -1  11       72.48       81.64     27.70 o 
  11  -1  11        0.49        7.46     16.00 o 
  12  -1  11        3.22       42.40     23.54 o 
 -12   0  11        5.53       -9.81     15.65 o 
 -11   0  11        9.34        4.04     14.87 o 
 -10   0  11       14.20       11.46     16.02 o 
  -9   0  11       56.41       63.36     21.26 o 
  -8   0  11       11.81       -2.72     12.61 o 
  -7   0  11        3.58       -1.17     13.34 o 
  -6   0  11      157.58      148.01     27.97 o 
  -5   0  11      380.49      377.81     26.73 o 
  -4   0  11      213.54      212.50     18.05 o 
  -3   0  11      142.31      152.06     16.17 o 
  -2   0  11       55.19       40.89      8.44 o 
  -1   0  11     1008.06      960.09     58.76 o 
   0   0  11      872.60      772.31     30.77 o 
   1   0  11        5.28        7.09      3.85 o 
   2   0  11       15.58       -0.97      5.67 o 
   3   0  11       12.15       13.67      3.79 o 
   4   0  11       64.11       61.82      6.38 o 
   5   0  11      273.69      239.38     20.83 o 
   6   0  11      152.34      208.74     23.25 o 
   7   0  11       18.72       19.75      7.45 o 
   8   0  11        1.96        2.19      6.18 o 
   9   0  11        2.39       -0.97      7.95 o 
  10   0  11       10.85      -13.61     16.53 o 
  11   0  11        1.41       14.99     18.81 o 
 -13   1  11        0.17      -21.75     21.75 o 
 -12   1  11        5.97       18.32     17.44 o 
 -11   1  11        5.19        4.98     12.71 o 
 -10   1  11       23.14       20.88     15.38 o 
  -9   1  11        0.20       -8.10     14.28 o 
  -8   1  11       65.11       33.42     13.19 o 
  -7   1  11      139.11      151.38     27.25 o 
  -6   1  11       25.94       30.78     15.37 o 
  -5   1  11      207.90      205.71     19.54 o 
  -4   1  11      412.18      401.07     21.58 o 
  -3   1  11      124.93      137.81     15.45 o 
  -2   1  11      609.48      621.94     48.07 o 
  -1   1  11     1044.31      982.91     37.84 o 
   0   1  11       41.13       50.37     10.10 o 
   1   1  11        6.29        2.73      4.95 o 
   2   1  11      127.56      141.32     15.59 o 
   3   1  11      203.06      194.57     11.60 o 
   4   1  11      199.38      185.25     18.07 o 
   5   1  11      108.65      103.49     15.12 o 
   6   1  11       79.87       63.73     13.02 o 
   7   1  11       14.10       23.66     10.28 o 
   8   1  11       40.44       60.28     14.67 o 
   9   1  11       96.81      101.38     18.77 o 
  10   1  11        8.18       -8.55     15.61 o 
  11   1  11       15.04        4.62     15.59 o 
 -13   2  11        2.78       -7.28     20.20 o 
 -12   2  11        0.05       30.47     20.90 o 
 -11   2  11        7.90       21.23     21.24 o 
 -10   2  11        4.99       -9.62     12.18 o 
  -9   2  11        0.23       -6.04     14.32 o 
  -8   2  11        2.78      -18.55     18.55 o 
  -7   2  11        3.01        0.10     10.98 o 
  -6   2  11        1.56       -1.04      5.50 o 
  -5   2  11      122.27      150.79     16.80 o 
  -4   2  11      130.36      134.11     15.52 o 
  -3   2  11       45.89       57.20     10.47 o 
  -2   2  11        0.51        1.79      5.57 o 
  -1   2  11        1.44        7.88      6.23 o 
   0   2  11       63.85       71.05     11.45 o 
   1   2  11     1209.37     1314.04     55.91 o 
   2   2  11      703.42      637.16     33.79 o 
   3   2  11       54.85       55.06      5.91 o 
   4   2  11       99.71      118.10     15.96 o 
   5   2  11      668.35      677.57     39.32 o 
   6   2  11      624.05      624.83     39.14 o 
   7   2  11      337.13      328.46     45.14 o 
   8   2  11       53.65       51.14     14.50 o 
   9   2  11        0.01        5.05      8.08 o 
  10   2  11        0.09        3.90     13.17 o 
  11   2  11        1.87       -0.02     12.53 o 
 -13   3  11        6.86       54.32     27.71 o 
 -12   3  11        3.05        1.43     12.44 o 
 -11   3  11       11.75       23.25     16.85 o 
 -10   3  11        0.08        1.40     11.07 o 
  -9   3  11       23.39       29.05     16.57 o 
  -8   3  11       32.15       42.27     20.28 o 
  -7   3  11       72.93       63.63     20.46 o 
  -6   3  11       21.91       24.29      5.71 o 
  -5   3  11       29.90       24.17      7.90 o 
  -4   3  11      598.37      660.94     34.66 o 
  -3   3  11     1240.61     1218.58     83.65 o 
  -2   3  11     2673.33     2524.24    112.36 o 
  -1   3  11     1216.89      955.60     34.18 o 
   0   3  11       25.98        9.55      6.96 o 
   1   3  11       11.60        3.16      8.18 o 
   2   3  11        2.96        0.74      6.73 o 
   3   3  11      170.58      159.85     17.85 o 
   4   3  11      995.22      991.87     47.36 o 
   5   3  11      123.82      146.84     20.49 o 
   6   3  11       87.77      100.37     19.15 o 
   7   3  11      124.34      156.54     22.51 o 
   8   3  11      152.09      186.25     32.78 o 
   9   3  11       62.40       65.02     17.39 o 
  10   3  11        7.32       65.77     26.36 o 
 -12   4  11        7.42       34.96     20.61 o 
 -11   4  11        6.86       26.61     16.85 o 
 -10   4  11       66.10       53.26     23.17 o 
  -9   4  11       88.08       77.78     23.73 o 
  -8   4  11        3.41        9.15     13.94 o 
  -7   4  11       79.02       69.06     21.45 o 
  -6   4  11      917.46      981.29     41.13 o 
  -5   4  11     1503.51     1502.32     54.25 o 
  -4   4  11      762.60      700.04     46.28 o 
  -3   4  11       69.06       84.98     15.02 o 
  -2   4  11       91.73      103.26     16.29 o 
  -1   4  11       34.57       32.74      9.39 o 
   0   4  11      864.77      897.52     43.40 o 
   1   4  11      568.43      577.64     41.65 o 
   2   4  11      236.94      247.83     24.36 o 
   3   4  11     1406.77     1428.65     68.43 o 
   4   4  11      727.73      748.60     43.13 o 
   5   4  11      336.01      305.31     28.97 o 
   6   4  11      314.89      346.75     32.94 o 
   7   4  11      208.29      224.53     27.77 o 
   8   4  11       11.43       53.10     17.26 o 
   9   4  11       32.29       47.91     17.02 o 
  10   4  11       52.15      105.37     33.99 o 
 -12   5  11       22.27       36.29     23.22 o 
 -11   5  11        0.12      -14.95     18.81 o 
 -10   5  11       26.46       28.42     15.86 o 
  -9   5  11       89.78       89.14     28.82 o 
  -8   5  11       81.18      123.71     30.68 o 
  -7   5  11       17.66       44.41     20.47 o 
  -6   5  11       44.56       60.80     11.45 o 
  -5   5  11       74.98       73.56     11.84 o 
  -4   5  11      962.70      980.23     33.95 o 
  -3   5  11     1941.26     1932.10     80.39 o 
  -2   5  11     1072.95     1082.65     49.28 o 
  -1   5  11       86.87       74.87     12.71 o 
   0   5  11      709.47      658.00     62.12 o 
   1   5  11     1978.22     2030.31    125.98 o 
   2   5  11     1001.63      955.72     69.67 o 
   3   5  11      535.31      574.10     38.11 o 
   4   5  11      184.83      181.40     23.35 o 
   5   5  11       34.00       34.33     12.78 o 
   6   5  11      199.73      208.21     26.41 o 
   7   5  11       86.26       69.96     16.87 o 
   8   5  11        5.93        0.17      8.27 o 
   9   5  11       11.25       -5.78     13.69 o 
 -12   6  11        9.52       19.07     17.94 o 
 -11   6  11        4.32       -7.23     17.40 o 
 -10   6  11        2.06       -9.63     16.65 o 
  -9   6  11       53.69       14.74     13.76 o 
  -8   6  11      235.67      241.86     43.31 o 
  -7   6  11      358.31      385.86     49.37 o 
  -6   6  11      220.60      220.98     35.97 o 
  -5   6  11       18.17       10.78      8.13 o 
  -4   6  11        7.99       17.16      5.34 o 
  -3   6  11        6.29       16.02      9.52 o 
  -2   6  11       23.99       19.02      8.65 o 
  -1   6  11      321.99      266.52     25.73 o 
   0   6  11      142.92      126.06     18.37 o 
   1   6  11       14.24       11.36      9.36 o 
   2   6  11       41.97       59.92     14.37 o 
   3   6  11      105.20      105.46     18.25 o 
   4   6  11      173.47      140.67     20.74 o 
   5   6  11      187.16      150.17     22.66 o 
   6   6  11       22.15       19.34     11.48 o 
   7   6  11        8.53        5.87     15.10 o 
   8   6  11        0.08       -1.82     12.13 o 
 -12   7  11        3.08       -6.31     17.33 o 
 -11   7  11        8.57       19.55     19.87 o 
 -10   7  11       32.19       35.23     22.14 o 
  -9   7  11       82.45      100.83     29.17 o 
  -8   7  11      113.72      175.39     37.13 o 
  -7   7  11       25.66       46.45     20.92 o 
  -6   7  11       82.19       85.21     25.85 o 
  -5   7  11      207.41      208.51     24.85 o 
  -4   7  11      176.98      182.27     34.96 o 
  -3   7  11       14.19       16.73      9.14 o 
  -2   7  11       75.52       69.74     14.79 o 
  -1   7  11        4.90        5.12      8.09 o 
   0   7  11        9.62        1.74      8.59 o 
   1   7  11      391.44      364.31     32.62 o 
   2   7  11      747.86      803.23     48.12 o 
   3   7  11       54.97       75.89     17.00 o 
   4   7  11        7.03       -5.79      9.62 o 
   5   7  11        1.72       -9.20     10.47 o 
   6   7  11        0.35      -20.58     21.29 o 
   7   7  11       12.28       25.25     19.49 o 
 -12   8  11        2.19        6.22     15.50 o 
 -11   8  11       13.28       -4.54     13.55 o 
 -10   8  11        7.71       -4.82     12.41 o 
  -9   8  11        6.00       25.37     18.55 o 
  -8   8  11       11.67       27.40     18.89 o 
  -7   8  11       24.64       32.77     19.66 o 
  -6   8  11       88.25       91.42     24.60 o 
  -5   8  11       62.76       61.13     14.19 o 
  -4   8  11      125.72      150.18     33.26 o 
  -3   8  11       36.10       41.00     13.25 o 
  -2   8  11      334.19      346.28     31.81 o 
  -1   8  11      221.23      234.68     19.82 o 
   0   8  11        6.33      -11.45     11.45 o 
   1   8  11       12.06        6.13      8.94 o 
   2   8  11       15.19       15.12     16.21 o 
   3   8  11       31.75       21.25     19.45 o 
   4   8  11      239.52      250.03     46.94 o 
   5   8  11      109.67      111.95     32.69 o 
 -11   9  11        0.13      -19.20     19.20 o 
 -10   9  11        4.73       -8.34     12.98 o 
  -9   9  11       33.25       -5.23     18.97 o 
  -8   9  11       42.71       57.35     22.75 o 
  -7   9  11        2.33       27.21     20.17 o 
  -6   9  11       37.39       21.68     12.87 o 
  -5   9  11       27.38        9.39     16.98 o 
  -4   9  11      123.85      131.89     31.86 o 
  -3   9  11      260.15      254.51     43.54 o 
  -2   9  11      106.13      105.19     14.55 o 
  -1   9  11       34.89       45.84     13.13 o 
   0   9  11      320.47      308.27     31.85 o 
   1   9  11      630.31      584.01     67.74 o 
   2   9  11      266.57      312.63     51.34 o 
   3   9  11       66.51       64.42     27.93 o 
   4   9  11        4.37       23.51     19.61 o 
 -11  10  11        0.89       12.80     16.80 o 
 -10  10  11       10.57       10.87     18.98 o 
  -9  10  11        6.64       -0.07     13.34 o 
  -8  10  11        1.35        2.82     13.14 o 
  -7  10  11      100.73      125.38     32.14 o 
  -6  10  11      232.09      255.52     31.31 o 
  -5  10  11       46.21       52.94     14.92 o 
  -4  10  11       43.58       24.48     37.44 o 
  -3  10  11      134.70      151.94     22.05 o 
  -2  10  11      139.25      107.76     19.42 o 
  -1  10  11       58.38       33.54     20.52 o 
   0  10  11      113.00      107.88     32.17 o 
   1  10  11        3.32      -24.68     24.68 o 
   2  10  11        1.70       -1.30     13.49 o 
 -10  11  11       27.03       29.82     20.01 o 
  -9  11  11        8.52        3.31     14.84 o 
  -8  11  11        0.36        3.92     12.17 o 
  -7  11  11        5.33        4.92     15.67 o 
  -6  11  11       13.02       35.99     21.17 o 
  -5  11  11       22.07       22.79     12.54 o 
  -4  11  11        6.04       27.28     12.87 o 
  -3  11  11       13.00       33.15     23.22 o 
  -2  11  11       22.35       37.23     21.77 o 
  -1  11  11       76.35       67.88     26.80 o 
   0  11  11       36.22       19.68     13.80 o 
  -7  12  11        8.97       17.73     14.19 o 
  -6  12  11        0.95        2.56     10.98 o 
   2 -15  12        5.98        3.28     14.74 o 
   3 -15  12        9.58       59.40     32.18 o 
   4 -15  12        0.20       21.76     14.20 o 
   5 -15  12       48.73       68.39     18.75 o 
   6 -15  12       53.67       44.25     20.52 o 
   7 -15  12        2.99       -0.11     11.59 o 
   8 -15  12        0.98        9.36     16.46 o 
  -3 -14  12        3.01       -4.25     13.27 o 
   0 -14  12        8.33       21.60     17.02 o 
   1 -14  12       17.32       50.84     23.08 o 
   2 -14  12      100.66      126.54     23.64 o 
   3 -14  12       29.65       33.24     11.52 o 
   4 -14  12       12.49        5.05      7.53 o 
   5 -14  12        9.92       16.84      9.46 o 
   6 -14  12       11.87       13.19      8.73 o 
   7 -14  12        0.78       -8.03      8.85 o 
   8 -14  12       11.00       21.05     12.35 o 
   9 -14  12        2.75      -10.02     12.08 o 
  -4 -13  12        0.33       25.14     20.85 o 
  -3 -13  12        5.14      -22.64     22.64 o 
  -2 -13  12        4.40       12.09      9.73 o 
  -1 -13  12       27.56       22.66     15.24 o 
   0 -13  12       23.79       22.82     18.41 o 
   1 -13  12       18.53       17.96     13.84 o 
   2 -13  12       63.83       83.81     17.77 o 
   3 -13  12        8.09       17.39     10.69 o 
   4 -13  12        0.01       -3.87     17.05 o 
   5 -13  12       13.05       -5.98     10.20 o 
   6 -13  12        2.97       -9.89     11.04 o 
   7 -13  12        8.85        2.46      7.60 o 
   8 -13  12        5.92       -9.66      9.66 o 
   9 -13  12        0.53       -4.48      9.06 o 
  10 -13  12        3.50       -3.46     12.58 o 
  -5 -12  12        0.02        9.77     13.08 o 
  -4 -12  12        5.76       -9.08     15.71 o 
  -3 -12  12        2.21       10.63      9.61 o 
  -2 -12  12       13.80       33.50     12.89 o 
  -1 -12  12       59.62       78.11     16.25 o 
   0 -12  12        6.78       -3.95      7.97 o 
   1 -12  12        8.67        9.41      8.40 o 
   2 -12  12        1.71        3.12      9.53 o 
   3 -12  12       24.74       48.37     10.47 o 
   4 -12  12      176.65      201.04     24.90 o 
   5 -12  12      124.66      146.31     21.91 o 
   6 -12  12        7.31        2.27      8.79 o 
   7 -12  12       29.63       27.60     10.55 o 
   8 -12  12       28.43       11.93     13.61 o 
   9 -12  12       10.00        3.68     10.62 o 
  10 -12  12        5.43      -11.09     11.09 o 
  11 -12  12        3.36        6.25      8.90 o 
  12 -12  12        0.25       35.56     15.34 o 
  -6 -11  12        4.19        9.10     11.96 o 
  -5 -11  12       27.36       40.21     21.46 o 
  -4 -11  12       21.19       29.21     12.73 o 
  -3 -11  12       14.78       24.43     11.69 o 
  -2 -11  12       25.31       25.04     15.08 o 
  -1 -11  12        7.27        8.15      8.31 o 
   0 -11  12      122.78      128.09     17.60 o 
   1 -11  12      358.10      413.13     31.87 o 
   2 -11  12       25.21       36.90      7.87 o 
   3 -11  12       14.42        8.26      5.65 o 
   4 -11  12      148.49      153.52     16.52 o 
   5 -11  12        1.41       -2.84      5.56 o 
   6 -11  12       14.97       15.08      7.63 o 
   7 -11  12       46.41       36.37     10.84 o 
   8 -11  12        0.10        8.55      9.97 o 
   9 -11  12       39.19       80.45     17.61 o 
  10 -11  12       59.15       89.08     18.21 o 
  11 -11  12       32.95       30.00     12.48 o 
  12 -11  12        4.14       14.07     10.53 o 
  -7 -10  12       13.59        6.90     17.38 o 
  -6 -10  12        3.26      -12.35     12.87 o 
  -5 -10  12        2.36        5.71     10.47 o 
  -4 -10  12       28.57       36.98     12.78 o 
  -3 -10  12        7.67        9.79      8.28 o 
  -2 -10  12       65.11       76.23     14.64 o 
  -1 -10  12        4.09        7.31     16.14 o 
   0 -10  12       23.81        7.68      9.61 o 
   1 -10  12      171.66      159.49     15.13 o 
   2 -10  12       68.19       96.95     15.79 o 
   3 -10  12      223.90      243.67     23.20 o 
   4 -10  12       97.55      111.10     12.16 o 
   5 -10  12       14.16        5.01      4.81 o 
   6 -10  12       42.94       35.88      7.51 o 
   7 -10  12       13.62       18.73      8.87 o 
   8 -10  12       19.55       29.18     10.77 o 
   9 -10  12        9.15       20.76      9.69 o 
  10 -10  12       14.57       34.44     13.23 o 
  11 -10  12        0.05       15.62     11.02 o 
  12 -10  12        2.34       27.35     21.42 o 
  -8  -9  12       20.65      -10.39     14.95 o 
  -7  -9  12       15.21       10.67     11.73 o 
  -6  -9  12        3.27      -11.26     11.26 o 
  -5  -9  12        1.12       -1.77     31.97 o 
  -4  -9  12        0.26       -7.75      8.08 o 
  -3  -9  12       32.90       29.04     10.17 o 
  -2  -9  12      102.84      123.58     17.65 o 
  -1  -9  12      108.81       99.90     14.14 o 
   0  -9  12      163.17      157.95     14.88 o 
   1  -9  12        8.61        8.99      6.03 o 
   2  -9  12        2.34       -1.42      6.14 o 
   3  -9  12        0.73       -3.36      4.73 o 
   4  -9  12        1.74        3.14      5.34 o 
   5  -9  12        1.28       -5.33      5.33 o 
   6  -9  12        3.75        3.64      5.31 o 
   7  -9  12       38.02       46.80     12.10 o 
   8  -9  12       24.18       13.23      6.77 o 
   9  -9  12        0.30        1.98      8.03 o 
  10  -9  12        0.05       -0.48      6.69 o 
  11  -9  12        0.77        7.40      9.23 o 
  12  -9  12        0.35       23.47     20.64 o 
  -8  -8  12        0.68       17.29     20.08 o 
  -7  -8  12        0.06      -16.16     16.16 o 
  -6  -8  12        0.38       -3.12     18.45 o 
  -5  -8  12       10.73        5.69     10.03 o 
  -4  -8  12        4.41        0.39      9.05 o 
  -3  -8  12       19.01        4.83      6.86 o 
  -2  -8  12       49.45       32.20     23.46 o 
  -1  -8  12       51.29       59.57      6.79 o 
   0  -8  12       11.62       11.01      3.56 o 
   1  -8  12        2.18       -2.99      4.60 o 
   2  -8  12       31.09       38.56      5.52 o 
   3  -8  12        2.53        2.36      3.15 o 
   4  -8  12        1.95        3.15      5.43 o 
   5  -8  12       23.83        8.84      5.85 o 
   6  -8  12       17.90        8.31      5.95 o 
   7  -8  12        7.33        4.72      7.06 o 
   8  -8  12        7.39        2.22      6.91 o 
   9  -8  12       20.30       14.30      7.81 o 
  10  -8  12        2.67       -1.36      6.16 o 
  11  -8  12        5.17        1.63     11.34 o 
  12  -8  12       15.64       34.36     22.15 o 
  -9  -7  12        0.88       50.42     26.95 o 
  -8  -7  12        8.34       18.47     19.21 o 
  -7  -7  12       31.39       20.60     12.11 o 
  -6  -7  12       26.53       25.24      8.44 o 
  -5  -7  12        2.21       -7.97      7.97 o 
  -4  -7  12       24.82       25.10      6.66 o 
  -3  -7  12       52.02       35.30     14.99 o 
  -2  -7  12        7.95        5.12      5.47 o 
  -1  -7  12        0.60       -2.02      3.44 o 
   0  -7  12       18.18       10.71      3.32 o 
   1  -7  12       84.43       83.68      8.64 o 
   2  -7  12     1016.85      971.12     23.54 o 
   3  -7  12      543.60      486.20     29.59 o 
   4  -7  12        0.51        3.75      6.19 o 
   5  -7  12      399.75      362.43     27.27 o 
   6  -7  12       30.19       23.71      8.09 o 
   7  -7  12        0.45       -9.03      9.03 o 
   8  -7  12        6.23       -9.57      9.57 o 
   9  -7  12       43.22       44.86     12.75 o 
  10  -7  12       19.70       65.04     25.28 o 
  11  -7  12       60.97      116.72     32.99 o 
  12  -7  12        9.56       54.80     25.85 o 
 -10  -6  12        7.48       74.80     31.27 o 
  -9  -6  12        0.86       19.09     47.36 o 
  -8  -6  12        8.86       19.39     11.70 o 
  -7  -6  12        7.46        8.77      7.00 o 
  -6  -6  12       22.33        1.53      5.36 o 
  -5  -6  12       30.12       21.69      8.89 o 
  -4  -6  12        0.22       -8.87      8.87 o 
  -3  -6  12       44.31       49.54      9.03 o 
  -2  -6  12      120.38      116.40     10.61 o 
  -1  -6  12      295.10      331.52     17.61 o 
   0  -6  12       11.03        9.33      3.75 o 
   1  -6  12      237.03      206.04     11.90 o 
   2  -6  12       68.01       66.92     15.31 o 
   3  -6  12        2.41        5.02     15.07 o 
   4  -6  12        8.41        1.18      7.13 o 
   5  -6  12      631.05      526.45     32.66 o 
   6  -6  12       15.62        5.22      7.00 o 
   7  -6  12      180.41      165.12     18.96 o 
   8  -6  12      327.49      318.29     26.94 o 
   9  -6  12       38.53       41.82     10.85 o 
  10  -6  12        1.86        9.40     13.72 o 
  11  -6  12        0.51       16.55     17.96 o 
  12  -6  12        6.22        6.67     16.00 o 
 -11  -5  12        1.05        8.29     11.31 o 
 -10  -5  12        0.11       19.09     14.69 o 
  -9  -5  12        1.07       32.48     51.85 o 
  -8  -5  12       21.38       20.02     22.42 o 
  -7  -5  12        0.08       -2.75      5.83 o 
  -6  -5  12       20.51       21.08      5.80 o 
  -5  -5  12       33.45       23.18      7.04 o 
  -4  -5  12        9.19       -7.63      7.63 o 
  -3  -5  12        2.99        3.02      6.11 o 
  -2  -5  12      396.79      355.10     19.16 o 
  -1  -5  12      270.81      207.42     18.51 o 
   0  -5  12      410.90      379.23     24.81 o 
   1  -5  12      279.39      207.01     11.50 o 
   2  -5  12      298.20      323.50     33.32 o 
   3  -5  12        4.66       20.09     10.29 o 
   4  -5  12        3.41       -7.49      8.48 o 
   5  -5  12      113.17      109.90     14.22 o 
   6  -5  12        4.32        1.96      5.92 o 
   7  -5  12        1.00        1.23      6.02 o 
   8  -5  12       19.74       23.31      8.55 o 
   9  -5  12        0.80       15.37     16.51 o 
  10  -5  12        4.13        9.34     12.56 o 
  11  -5  12        0.24       15.25     17.77 o 
  12  -5  12        1.45        5.88     13.17 o 
 -12  -4  12        1.79        5.06     12.00 o 
 -11  -4  12        0.16       11.05     12.70 o 
 -10  -4  12        0.05      -16.47     16.47 o 
  -9  -4  12        4.15      -12.97     16.37 o 
  -8  -4  12        0.49       19.52     34.90 o 
  -7  -4  12       12.63        8.42      8.60 o 
  -6  -4  12      113.13      118.31     12.66 o 
  -5  -4  12       36.64       24.41      6.91 o 
  -4  -4  12       95.37      104.07     12.14 o 
  -3  -4  12      382.51      389.65     21.16 o 
  -2  -4  12      571.29      583.14     24.87 o 
  -1  -4  12       94.91      103.63     13.59 o 
   0  -4  12      337.37      318.51     22.57 o 
   1  -4  12      181.36      199.94     25.79 o 
   2  -4  12        0.75        1.78      6.36 o 
   3  -4  12       64.26       57.08     15.70 o 
   4  -4  12        1.03       -6.45     10.14 o 
   5  -4  12       84.31       29.41     24.10 o 
   6  -4  12      387.89      392.23     26.73 o 
   7  -4  12       75.18      103.84     14.43 o 
   8  -4  12        0.66       20.33     16.46 o 
   9  -4  12      160.57      162.19     35.48 o 
  10  -4  12      146.76      193.89     40.32 o 
  11  -4  12       22.06       30.53     22.65 o 
  12  -4  12        3.64       -7.32     14.05 o 
 -12  -3  12        2.70       14.38     17.16 o 
 -11  -3  12        0.04       -7.38     16.24 o 
 -10  -3  12        5.02        5.43     11.99 o 
  -9  -3  12       17.62       29.83     16.36 o 
  -8  -3  12        0.90      -13.10     13.74 o 
  -7  -3  12       14.14       -4.88      5.26 o 
  -6  -3  12       73.94       61.12      9.36 o 
  -5  -3  12      299.74      275.03     24.22 o 
  -4  -3  12       12.51       -5.43      5.43 o 
  -3  -3  12      605.59      688.49     24.27 o 
  -2  -3  12      815.36      809.61     37.17 o 
  -1  -3  12      247.62      290.95     52.67 o 
   0  -3  12      444.81      404.07     18.63 o 
   1  -3  12      133.71      108.69     10.41 o 
   2  -3  12      507.98      479.97     42.24 o 
   3  -3  12      176.96      137.55     22.83 o 
   4  -3  12      125.70       79.66     10.45 o 
   5  -3  12       63.32       43.10      6.25 o 
   6  -3  12     1624.61     1593.49    153.74 o 
   7  -3  12      813.46      877.23     69.85 o 
   8  -3  12      146.84      130.17     29.20 o 
   9  -3  12       11.30       21.98     16.55 o 
  10  -3  12        1.71       13.91     16.37 o 
  11  -3  12       15.12       36.07     22.21 o 
  12  -3  12       24.86       14.17     15.02 o 
 -12  -2  12       12.64        7.23     17.14 o 
 -11  -2  12        2.11      -13.12     15.90 o 
 -10  -2  12       13.88        6.30     12.94 o 
  -9  -2  12        1.21      -13.16     13.16 o 
  -8  -2  12       11.18       28.93     14.97 o 
  -7  -2  12       39.94       29.63      6.48 o 
  -6  -2  12       44.59       83.61     23.84 o 
  -5  -2  12      120.91      124.15     13.60 o 
  -4  -2  12      284.05      282.63     18.85 o 
  -3  -2  12      223.29      230.09     14.03 o 
  -2  -2  12      765.84      760.03     27.15 o 
  -1  -2  12     3019.43     3140.21     66.97 o 
   0  -2  12     1428.51     1379.45     37.39 o 
   1  -2  12      147.09      140.77     10.91 o 
   2  -2  12      330.09      364.57     37.15 o 
   3  -2  12      807.88      687.21     51.36 o 
   4  -2  12      444.77      462.60     26.86 o 
   5  -2  12       49.05       26.68     17.31 o 
   6  -2  12       60.66       59.18     14.00 o 
   7  -2  12      214.32      271.05     42.97 o 
   8  -2  12      393.30      433.31     54.70 o 
   9  -2  12      391.88      508.83     61.31 o 
  10  -2  12       24.19       36.11     22.70 o 
  11  -2  12        2.10        7.32     14.82 o 
 -12  -1  12        0.68       11.93     12.94 o 
 -11  -1  12       20.25       29.45     18.44 o 
 -10  -1  12       26.77       40.94     19.99 o 
  -9  -1  12       44.23       47.77     20.02 o 
  -8  -1  12        2.77        4.85     10.93 o 
  -7  -1  12        0.13       -4.85      8.15 o 
  -6  -1  12      122.87      141.97     26.36 o 
  -5  -1  12     1751.47     2053.63     63.74 o 
  -4  -1  12     1441.49     1532.60     36.72 o 
  -3  -1  12      123.74      128.49     18.30 o 
  -2  -1  12      287.49      312.22     18.82 o 
  -1  -1  12      279.65      250.03     21.15 o 
   0  -1  12      425.07      393.00     17.27 o 
   1  -1  12      915.06      843.71     29.62 o 
   2  -1  12      183.33      149.80     12.97 o 
   3  -1  12       96.43       96.07     11.21 o 
   4  -1  12     1511.12     1460.25     29.72 o 
   5  -1  12     1850.87     1793.02    186.09 o 
   6  -1  12      329.71      384.37     26.47 o 
   7  -1  12      164.02      137.39     17.33 o 
   8  -1  12        1.98        8.59     14.68 o 
   9  -1  12        0.22        9.62     13.40 o 
  10  -1  12        7.14       28.99     18.58 o 
  11  -1  12       36.90       28.75     18.53 o 
 -12   0  12        6.39        8.86     14.91 o 
 -11   0  12        9.82       15.64     13.91 o 
 -10   0  12        1.89       -0.17     12.95 o 
  -9   0  12       15.23       14.56     11.27 o 
  -8   0  12      297.82      350.51     45.30 o 
  -7   0  12      214.32      304.82     41.33 o 
  -6   0  12        1.46       16.81     14.29 o 
  -5   0  12       25.59       19.47      8.99 o 
  -4   0  12      324.70      333.36     21.03 o 
  -3   0  12     1002.64     1010.67     42.58 o 
  -2   0  12     3436.22     3392.99     74.47 o 
  -1   0  12      229.33      228.27     30.16 o 
   0   0  12       74.57       85.90     11.65 o 
   1   0  12     1593.63     1584.52     45.94 o 
   2   0  12     2676.92     2781.45     62.30 o 
   3   0  12      326.67      295.53     21.35 o 
   4   0  12      173.73      181.80     16.97 o 
   5   0  12        4.55        7.33      9.80 o 
   6   0  12      354.02      310.17     25.81 o 
   7   0  12      239.73      315.45     27.62 o 
   8   0  12      235.08      244.82     26.50 o 
   9   0  12        0.39        2.04     12.80 o 
  10   0  12        2.80      -22.76     22.76 o 
  11   0  12        6.85       -0.34     20.25 o 
 -12   1  12        3.28       -1.82     13.46 o 
 -11   1  12        9.41        5.22     15.09 o 
 -10   1  12       15.94       12.91     13.29 o 
  -9   1  12        2.23      -11.04     15.10 o 
  -8   1  12        5.51       -5.73     16.98 o 
  -7   1  12       88.73      106.85     27.51 o 
  -6   1  12      461.65      524.34     33.24 o 
  -5   1  12      540.63      567.04     38.49 o 
  -4   1  12        7.11       11.86      7.97 o 
  -3   1  12       95.02       98.90     14.00 o 
  -2   1  12       84.62       64.18     16.41 o 
  -1   1  12      290.10      278.51     21.77 o 
   0   1  12      751.49      744.74     34.17 o 
   1   1  12      582.69      564.46     30.23 o 
   2   1  12       17.21       12.07     15.46 o 
   3   1  12      931.11      903.95     36.48 o 
   4   1  12      829.05      823.70     51.40 o 
   5   1  12      756.10      753.47     42.55 o 
   6   1  12      147.11      134.41     18.06 o 
   7   1  12      134.73      166.32     21.99 o 
   8   1  12      113.22      100.14     18.21 o 
   9   1  12       31.48       31.41     17.46 o 
  10   1  12        8.81      -11.69     17.57 o 
  11   1  12        0.38       -4.29     17.97 o 
 -12   2  12        0.88       12.04     18.34 o 
 -11   2  12        5.98       35.75     22.07 o 
 -10   2  12       42.52       46.98     21.45 o 
  -9   2  12       67.79       68.52     23.97 o 
  -8   2  12        5.75       -4.79     11.46 o 
  -7   2  12        2.29       17.38     14.33 o 
  -6   2  12        3.27       12.79      8.34 o 
  -5   2  12      187.99      194.73     20.33 o 
  -4   2  12      611.42      622.63     34.08 o 
  -3   2  12     1017.33      993.39     41.21 o 
  -2   2  12      549.17      507.73     30.48 o 
  -1   2  12       20.02       21.92      8.04 o 
   0   2  12       48.21       51.72     10.08 o 
   1   2  12       32.72       22.27      6.73 o 
   2   2  12      312.35      310.80     24.30 o 
   3   2  12      742.14      665.69     36.19 o 
   4   2  12      464.01      468.69     31.97 o 
   5   2  12       66.14       57.28     13.25 o 
   6   2  12       65.31       62.26     23.73 o 
   7   2  12      130.98      114.58     18.71 o 
   8   2  12       19.11       18.48      9.75 o 
   9   2  12        7.30        7.82     13.60 o 
  10   2  12        0.03       -1.18     13.27 o 
 -12   3  12        2.01       -2.81     16.01 o 
 -11   3  12        2.00        8.06     12.60 o 
 -10   3  12       30.32       32.24     20.45 o 
  -9   3  12       21.41       25.05     19.06 o 
  -8   3  12       43.93       51.03     21.34 o 
  -7   3  12      138.15      110.20     29.00 o 
  -6   3  12      403.23      433.36     30.65 o 
  -5   3  12      346.40      349.22     26.00 o 
  -4   3  12      492.10      505.44     30.58 o 
  -3   3  12      114.59       82.86     12.44 o 
  -2   3  12      146.37      148.85     19.24 o 
  -1   3  12     1374.40     1367.08     52.08 o 
   0   3  12      603.71      571.91     34.08 o 
   1   3  12        2.78       -2.61     10.94 o 
   2   3  12       25.25       44.03     11.46 o 
   3   3  12      154.48      151.39     18.72 o 
   4   3  12      695.08      634.77     39.15 o 
   5   3  12      729.30      696.09     43.22 o 
   6   3  12      239.85      280.54     28.89 o 
   7   3  12       30.26       37.05     16.02 o 
   8   3  12       13.56       28.89     13.99 o 
   9   3  12       44.60       89.56     29.79 o 
  10   3  12       40.90       27.43     20.38 o 
 -12   4  12        0.01        3.54     12.10 o 
 -11   4  12        7.32        7.02     15.37 o 
 -10   4  12        5.48        1.96     14.74 o 
  -9   4  12       32.67       46.59     19.71 o 
  -8   4  12       39.81       37.76     17.71 o 
  -7   4  12       90.36       81.89     24.73 o 
  -6   4  12        2.02       15.07      9.48 o 
  -5   4  12      577.31      628.45     33.64 o 
  -4   4  12      906.44      881.59     64.24 o 
  -3   4  12      244.69      263.84     24.91 o 
  -2   4  12        8.75        4.88     16.87 o 
  -1   4  12        0.39       -2.08      8.75 o 
   0   4  12      247.83      245.50     23.97 o 
   1   4  12     1414.42     1413.09     57.04 o 
   2   4  12      941.63     1002.33     59.30 o 
   3   4  12      317.45      390.50     31.34 o 
   4   4  12        0.75        8.34      6.89 o 
   5   4  12       13.93        7.14     12.43 o 
   6   4  12        9.03        0.81      6.99 o 
   7   4  12       51.18       41.85     14.21 o 
   8   4  12       31.59       40.46     14.94 o 
   9   4  12        0.11       19.26     17.85 o 
 -12   5  12       12.25       30.50     22.56 o 
 -11   5  12       12.09      -15.91     15.91 o 
 -10   5  12        1.59      -12.81     18.56 o 
  -9   5  12       39.25       31.21     18.41 o 
  -8   5  12      202.86      209.43     40.20 o 
  -7   5  12      204.75      225.32     39.69 o 
  -6   5  12       96.22      103.63     14.59 o 
  -5   5  12      141.38      143.49     18.95 o 
  -4   5  12      185.88      198.26     16.48 o 
  -3   5  12      211.39      234.71     24.82 o 
  -2   5  12     1315.79     1321.66     73.25 o 
  -1   5  12      454.41      434.93     32.47 o 
   0   5  12      129.33      132.61     18.26 o 
   1   5  12       54.14       35.31     11.41 o 
   2   5  12      156.86      144.71     20.74 o 
   3   5  12      146.01      145.07     20.94 o 
   4   5  12      348.16      364.75     32.67 o 
   5   5  12      145.16      177.25     23.89 o 
   6   5  12        5.88        7.19      8.29 o 
   7   5  12       40.12       48.07     15.02 o 
   8   5  12        8.79        0.88     10.87 o 
 -12   6  12       10.33        3.16     17.54 o 
 -11   6  12       13.23       -9.15     17.73 o 
 -10   6  12       48.27       34.19     20.16 o 
  -9   6  12       24.08       48.90     25.44 o 
  -8   6  12        3.26       46.29     26.20 o 
  -7   6  12       40.72       43.08     22.91 o 
  -6   6  12      262.05      249.26     37.93 o 
  -5   6  12      133.52      100.83     23.07 o 
  -4   6  12        8.85        6.30      6.71 o 
  -3   6  12        9.22        0.33      7.39 o 
  -2   6  12        5.72        7.96      8.17 o 
  -1   6  12       16.56        0.13      7.63 o 
   0   6  12      229.08      243.59     25.56 o 
   1   6  12      423.59      424.96     35.08 o 
   2   6  12       13.55       21.35     16.08 o 
   3   6  12       49.39       57.84     13.20 o 
   4   6  12        1.63        7.92      8.11 o 
   5   6  12        2.56      -10.08     10.08 o 
   6   6  12       22.47       12.12      8.98 o 
   7   6  12        9.68       -5.87     15.98 o 
   8   6  12        6.90       17.11     16.36 o 
 -12   7  12        0.28      -20.03     20.03 o 
 -11   7  12        2.67        0.90     16.32 o 
 -10   7  12        6.55       -4.88     11.83 o 
  -9   7  12       13.63       27.48     20.40 o 
  -8   7  12        0.65       30.03     19.82 o 
  -7   7  12        5.49        7.62     14.30 o 
  -6   7  12       33.56       18.62     12.91 o 
  -5   7  12        3.39       -7.80     15.05 o 
  -4   7  12        0.70        7.37      9.60 o 
  -3   7  12       19.42       17.57     10.35 o 
  -2   7  12       10.18       10.92      7.49 o 
  -1   7  12        9.85        4.51      9.00 o 
   0   7  12        3.99       -9.19      9.19 o 
   1   7  12       46.37       42.27     12.73 o 
   2   7  12       14.75       12.00     12.03 o 
   3   7  12        3.00       -5.64      8.81 o 
   4   7  12        1.82        4.83      9.24 o 
   5   7  12       42.22       35.24     19.86 o 
   6   7  12       29.65       46.11     21.26 o 
 -11   8  12        0.83      -12.10     20.19 o 
 -10   8  12        0.68        8.15     15.79 o 
  -9   8  12        1.29      -10.41     13.88 o 
  -8   8  12        0.17       18.58     17.81 o 
  -7   8  12        1.93       -6.18     12.68 o 
  -6   8  12        7.79        3.95     10.96 o 
  -5   8  12        0.54      -12.09     12.09 o 
  -4   8  12       16.03       13.66     13.80 o 
  -3   8  12       20.30       28.77     11.86 o 
  -2   8  12        0.46       -3.08      8.25 o 
  -1   8  12       35.37       19.87      8.29 o 
   0   8  12        0.82      -11.05     11.05 o 
   1   8  12       10.65       11.49      9.02 o 
   2   8  12      133.97      124.05     21.21 o 
   3   8  12      222.87      249.09     46.38 o 
   4   8  12       65.92      119.50     33.17 o 
   5   8  12        1.57      -10.22     13.35 o 
 -11   9  12        0.16        9.84     19.58 o 
 -10   9  12        8.70        3.24     14.80 o 
  -9   9  12        9.12        8.37     14.83 o 
  -8   9  12        5.92       27.44     22.07 o 
  -7   9  12       72.62       89.54     27.66 o 
  -6   9  12       30.58       11.25     14.41 o 
  -5   9  12       13.59        1.54     19.43 o 
  -4   9  12       13.43       24.28     17.63 o 
  -3   9  12       19.49       32.31     12.73 o 
  -2   9  12        6.40       -1.89      9.04 o 
  -1   9  12      125.48      130.38     21.60 o 
   0   9  12      261.95      268.17     30.44 o 
   1   9  12       57.94       30.64     14.38 o 
   2   9  12        3.35       -2.46     20.32 o 
   3   9  12       20.72       50.35     23.53 o 
 -10  10  12        2.13        7.90     15.34 o 
  -9  10  12        0.31       -9.67     14.92 o 
  -8  10  12       13.05        3.46     12.30 o 
  -7  10  12       15.30       12.21     15.89 o 
  -6  10  12        4.24       17.95     15.87 o 
  -5  10  12       10.41       30.20     19.72 o 
  -4  10  12       40.14       38.03     12.52 o 
  -3  10  12       12.93       19.71     16.96 o 
  -2  10  12       29.03       -0.61     15.20 o 
  -1  10  12        0.45        6.67     11.60 o 
   0  10  12        0.59      -23.58     24.72 o 
   1  10  12       21.79      -18.22     26.68 o 
 -10  11  12        0.06      -19.19     19.19 o 
  -9  11  12        7.07        6.32     11.28 o 
  -8  11  12        6.14       14.48     18.31 o 
  -7  11  12        2.99       13.53     15.25 o 
  -6  11  12        4.61       23.26     18.53 o 
  -5  11  12        1.03        5.79     13.55 o 
  -4  11  12       13.88        4.53     15.24 o 
  -3  11  12       23.35       26.59     18.02 o 
  -2  11  12       86.66      105.14     34.33 o 
  -7  12  12       33.72       70.02     24.52 o 
  -6  12  12        1.91        9.25     11.71 o 
   4 -15  13       33.56       57.96     25.66 o 
   5 -15  13        3.91       17.38     19.96 o 
   6 -15  13       10.35       -8.23     11.84 o 
   7 -15  13       14.82       32.80     19.07 o 
   8 -15  13        8.11        6.62     11.93 o 
   0 -14  13        1.16       19.02     17.30 o 
   1 -14  13       23.26       37.97     20.49 o 
   2 -14  13       14.35       47.20     24.37 o 
   3 -14  13       20.82       12.75     13.02 o 
   4 -14  13        0.71       -7.10      9.04 o 
   5 -14  13       19.60       22.59     11.34 o 
   6 -14  13       10.42       13.78      9.57 o 
   7 -14  13        2.80        0.69     15.53 o 
   8 -14  13        0.04       -8.60      9.75 o 
   9 -14  13        0.98      -10.68     13.97 o 
  -4 -13  13        1.55       -3.21     10.68 o 
  -3 -13  13        0.21      -17.87     17.87 o 
  -2 -13  13        5.62       53.19     24.93 o 
  -1 -13  13        4.70       13.41     16.27 o 
   0 -13  13       16.00       17.02     14.75 o 
   1 -13  13        0.53        1.34     12.12 o 
   2 -13  13        5.69        6.57     11.80 o 
   3 -13  13        3.81       18.02     11.11 o 
   4 -13  13       21.52       16.56      9.26 o 
   5 -13  13        0.22       -5.81      9.45 o 
   6 -13  13        3.05       -6.65      9.33 o 
   7 -13  13       10.85        3.92     15.70 o 
   8 -13  13        0.93      -14.80     14.80 o 
   9 -13  13        0.24      -13.09     13.09 o 
  10 -13  13        4.95       17.65     15.74 o 
  -5 -12  13        4.30       24.14     16.90 o 
  -4 -12  13        0.48        8.70     13.63 o 
  -3 -12  13       10.53       27.29     13.29 o 
  -2 -12  13       16.20        6.64      9.20 o 
  -1 -12  13        0.13       -2.49      6.69 o 
   0 -12  13       19.21       17.53     12.95 o 
   1 -12  13        0.37       -9.52     15.24 o 
   2 -12  13       55.02       67.00     16.76 o 
   3 -12  13      122.97      137.21     16.91 o 
   4 -12  13       74.09       83.30     13.28 o 
   5 -12  13        0.60        8.07      9.11 o 
   6 -12  13        9.13        9.10     14.46 o 
   7 -12  13        9.81        3.27     11.96 o 
   8 -12  13        2.19      -10.52     10.52 o 
   9 -12  13        2.76       -0.83      8.12 o 
  10 -12  13        7.75       -8.59     17.13 o 
  11 -12  13       16.89       43.23     15.46 o 
  12 -12  13       14.90       45.27     15.94 o 
  -6 -11  13        9.25       -6.27     11.77 o 
  -5 -11  13        0.17        3.64     13.12 o 
  -4 -11  13        1.36       -2.08     10.74 o 
  -3 -11  13        0.17       -5.25      9.59 o 
  -2 -11  13       14.07        7.46      6.92 o 
  -1 -11  13       23.83       18.20      8.97 o 
   0 -11  13       89.07       99.24     16.43 o 
   1 -11  13        5.24       28.79     11.82 o 
   2 -11  13       59.50       64.10     11.75 o 
   3 -11  13       84.60       80.45     12.53 o 
   4 -11  13        2.02       -2.25      9.03 o 
   5 -11  13       29.89       21.23      7.92 o 
   6 -11  13       23.97       10.67      7.18 o 
   7 -11  13       17.75       13.79      8.49 o 
   8 -11  13       88.47       97.72     18.25 o 
   9 -11  13       70.08       87.70     18.16 o 
  10 -11  13       13.01       34.93     14.16 o 
  11 -11  13        1.88        6.28     11.22 o 
  12 -11  13        1.79        5.16     13.86 o 
  -7 -10  13        3.08       -1.35     12.35 o 
  -6 -10  13        2.10      -18.06     22.57 o 
  -5 -10  13        0.27       -0.25      7.29 o 
  -4 -10  13        0.22       -1.92      8.47 o 
  -3 -10  13        0.10       -2.01     16.62 o 
  -2 -10  13       51.35       43.08     14.58 o 
  -1 -10  13       84.02       76.66     13.09 o 
   0 -10  13       46.63       14.10      8.32 o 
   1 -10  13       17.45       14.79      8.13 o 
   2 -10  13      145.45      145.47     14.95 o 
   3 -10  13       93.55       84.37     25.84 o 
   4 -10  13       18.95       24.04      7.65 o 
   5 -10  13        7.34        7.75      5.17 o 
   6 -10  13       11.24       15.12      5.38 o 
   7 -10  13        5.56       -0.82      6.68 o 
   8 -10  13        3.01       -8.28      8.28 o 
   9 -10  13        0.01        5.10      8.22 o 
  10 -10  13        0.89       16.59     11.34 o 
  11 -10  13        0.86       15.76     10.82 o 
  12 -10  13        0.37       10.31     17.25 o 
  -7  -9  13        2.13      -11.43     15.94 o 
  -6  -9  13        1.09        0.85     11.34 o 
  -5  -9  13       12.76        7.79     18.69 o 
  -4  -9  13        1.28        1.65     10.56 o 
  -3  -9  13       10.13        3.67      7.49 o 
  -2  -9  13       25.97       35.34     17.63 o 
  -1  -9  13       95.76       94.76     12.42 o 
   0  -9  13       49.76       48.85      9.69 o 
   1  -9  13        6.34        1.65      5.84 o 
   2  -9  13        1.05        2.60      5.05 o 
   3  -9  13        0.84        1.62      4.60 o 
   4  -9  13       13.11        0.11      4.61 o 
   5  -9  13        0.35        1.57      9.46 o 
   6  -9  13        3.58        4.43      5.36 o 
   7  -9  13       28.21       26.79      9.79 o 
   8  -9  13        2.62       -2.81      6.74 o 
   9  -9  13        3.09        6.96      6.31 o 
  10  -9  13       19.10       17.56     10.20 o 
  11  -9  13       30.64        9.60     15.13 o 
  12  -9  13       15.66       17.03     21.69 o 
  -8  -8  13       14.05       24.84     20.10 o 
  -7  -8  13       14.49       -4.44     14.02 o 
  -6  -8  13        4.68        0.65     28.60 o 
  -5  -8  13       16.64        4.02     31.70 o 
  -4  -8  13        1.27       -8.12     10.76 o 
  -3  -8  13       30.32       23.32      7.72 o 
  -2  -8  13       83.26       69.40     11.43 o 
  -1  -8  13       21.43       16.67      4.32 o 
   0  -8  13       54.00       72.55      7.32 o 
   1  -8  13      165.13      142.51     11.80 o 
   2  -8  13      100.85      112.49      9.47 o 
   3  -8  13      268.17      247.01     17.95 o 
   4  -8  13        4.69       -0.35      5.06 o 
   5  -8  13        8.46        4.81      5.98 o 
   6  -8  13       66.67       61.45     12.82 o 
   7  -8  13      128.63      138.77     18.86 o 
   8  -8  13      106.69      126.36     19.42 o 
   9  -8  13       29.30       33.88     12.28 o 
  10  -8  13        3.33       24.29     10.48 o 
  11  -8  13       25.97       27.75     20.44 o 
  12  -8  13       25.44       52.84     25.82 o 
  -9  -7  13        2.33       77.67     31.63 o 
  -8  -7  13        0.05       19.20     19.61 o 
  -7  -7  13        5.88       12.05      8.65 o 
  -6  -7  13       49.68       50.33     16.48 o 
  -5  -7  13       18.11        7.49      5.01 o 
  -4  -7  13        2.06        2.43      5.50 o 
  -3  -7  13       36.22       20.08      8.28 o 
  -2  -7  13       78.95       85.96     12.00 o 
  -1  -7  13       52.50       55.11      6.87 o 
   0  -7  13      330.76      342.54     18.02 o 
   1  -7  13      400.74      363.03     17.26 o 
   2  -7  13       15.22       10.03      6.16 o 
   3  -7  13      380.20      429.05     29.45 o 
   4  -7  13      947.00      954.97     43.67 o 
   5  -7  13       37.31       60.22     13.00 o 
   6  -7  13        0.12       31.31     11.55 o 
   7  -7  13       41.90       59.51     13.14 o 
   8  -7  13      169.55      153.95     20.48 o 
   9  -7  13      249.22      288.88     28.27 o 
  10  -7  13      110.77      179.44     38.45 o 
  11  -7  13        0.47       38.99     21.68 o 
  12  -7  13        0.64       -2.01     14.73 o 
  -9  -6  13       26.35       92.56     32.54 o 
  -8  -6  13       16.16       35.45     33.51 o 
  -7  -6  13        0.02        0.28      6.68 o 
  -6  -6  13        9.39        1.91      5.22 o 
  -5  -6  13       77.85       71.38     14.50 o 
  -4  -6  13      195.41      205.80     19.51 o 
  -3  -6  13      144.58      172.82     17.88 o 
  -2  -6  13       57.74       47.23      8.08 o 
  -1  -6  13      419.35      414.29     20.85 o 
   0  -6  13     1623.03     1541.01     40.63 o 
   1  -6  13     1240.40     1137.64     56.76 o 
   2  -6  13      207.96      194.25     25.49 o 
   3  -6  13       23.77       15.33     10.38 o 
   4  -6  13       39.26       53.48     11.26 o 
   5  -6  13     1023.44     1092.64     52.85 o 
   6  -6  13      936.27      952.15     45.20 o 
   7  -6  13      120.92      128.85     18.58 o 
   8  -6  13       26.92       42.67     12.28 o 
   9  -6  13       27.50       32.12     18.12 o 
  10  -6  13       26.38       36.25     19.52 o 
  11  -6  13        0.10        1.66     14.37 o 
  12  -6  13        0.51       30.77     22.71 o 
 -11  -5  13        0.05       -2.57     12.44 o 
 -10  -5  13        0.24       -5.57     11.56 o 
  -9  -5  13        1.57       25.04     42.11 o 
  -8  -5  13       17.81       37.14     51.02 o 
  -7  -5  13       52.41       67.94     10.85 o 
  -6  -5  13       47.77       44.74      7.84 o 
  -5  -5  13        4.87       -2.89      5.36 o 
  -4  -5  13      179.48      245.54     34.83 o 
  -3  -5  13      565.97      607.66     34.09 o 
  -2  -5  13      601.19      654.82     30.33 o 
  -1  -5  13      360.45      339.67     24.74 o 
   0  -5  13      104.61       89.68     13.10 o 
   1  -5  13        4.98        8.59      7.04 o 
   2  -5  13      679.79      621.53     47.32 o 
   3  -5  13      593.94      648.48     49.64 o 
   4  -5  13      122.89      151.43     26.21 o 
   5  -5  13       32.60       47.49     10.92 o 
   6  -5  13       85.67       97.10     14.59 o 
   7  -5  13      103.33      114.93     16.18 o 
   8  -5  13      130.44      139.08     18.09 o 
   9  -5  13      171.97      260.52     43.61 o 
  10  -5  13       23.35       40.92     22.83 o 
  11  -5  13        0.53        1.73     12.82 o 
  12  -5  13        0.50       17.24     18.08 o 
 -12  -4  13        0.30        3.18     14.11 o 
 -11  -4  13        4.74        3.13     12.23 o 
 -10  -4  13       10.52       -6.67     14.63 o 
  -9  -4  13       11.22        3.75     12.27 o 
  -8  -4  13        0.00       25.61     39.62 o 
  -7  -4  13        1.96        1.96      4.95 o 
  -6  -4  13       19.12        9.08      5.20 o 
  -5  -4  13      261.41      269.48     27.22 o 
  -4  -4  13      158.67      167.42     15.73 o 
  -3  -4  13       29.13       32.57      5.78 o 
  -2  -4  13      171.02      155.92     17.75 o 
  -1  -4  13      531.15      503.01     29.86 o 
   0  -4  13      383.21      362.16     15.71 o 
   1  -4  13       69.81       43.63     13.40 o 
   2  -4  13        4.30        7.29      7.34 o 
   3  -4  13       58.94       59.93     17.28 o 
   4  -4  13      144.36      129.20     24.71 o 
   5  -4  13      325.18      353.23     40.79 o 
   6  -4  13      802.61      965.42     71.04 o 
   7  -4  13       91.39       98.23     26.13 o 
   8  -4  13       56.76       65.73     25.29 o 
   9  -4  13        3.66       17.55     16.98 o 
  10  -4  13       10.97       14.14     14.58 o 
  11  -4  13       12.33       19.78     17.37 o 
 -12  -3  13        3.52       -8.48     11.63 o 
 -11  -3  13        0.94       -7.86     13.94 o 
 -10  -3  13        0.25       16.02     14.62 o 
  -9  -3  13        9.01        5.46     12.47 o 
  -8  -3  13       37.59       51.97     18.81 o 
  -7  -3  13        0.53        0.13     11.70 o 
  -6  -3  13       56.59       84.73     15.97 o 
  -5  -3  13       23.32       32.85      8.83 o 
  -4  -3  13      256.93      237.63     18.14 o 
  -3  -3  13      634.45      577.50     29.61 o 
  -2  -3  13      713.21      736.88     30.80 o 
  -1  -3  13      305.38      273.15     21.64 o 
   0  -3  13        5.99        0.81      4.79 o 
   1  -3  13        3.13        1.76      1.87 o 
   2  -3  13       14.68       11.38      7.72 o 
   3  -3  13      156.57      129.69     23.86 o 
   4  -3  13      212.38      186.47     28.34 o 
   5  -3  13      151.35      102.88     26.32 o 
   6  -3  13       14.24       35.51     20.62 o 
   7  -3  13      212.50      324.95     45.46 o 
   8  -3  13      164.04      182.07     35.63 o 
   9  -3  13       56.66       57.24     23.85 o 
  10  -3  13        6.29        6.42     13.62 o 
  11  -3  13        1.02      -14.12     14.12 o 
 -12  -2  13        1.44       -3.00     13.36 o 
 -11  -2  13        3.33        4.67     14.04 o 
 -10  -2  13        1.59        6.53     14.21 o 
  -9  -2  13        8.87        4.06     11.64 o 
  -8  -2  13        9.21        2.00     10.95 o 
  -7  -2  13       44.85       38.81      8.44 o 
  -6  -2  13      285.45      346.07     72.90 o 
  -5  -2  13      171.17      218.83     18.22 o 
  -4  -2  13      336.78      399.19     19.99 o 
  -3  -2  13      268.36      292.07     21.48 o 
  -2  -2  13      121.58      115.12     11.50 o 
  -1  -2  13       86.71       69.64      8.03 o 
   0  -2  13     1228.40     1237.41     36.72 o 
   1  -2  13     2306.06     2046.42     69.15 o 
   2  -2  13       72.90       72.53     19.25 o
[truncated: 180,353 more chars]
